# Supplementary material for: Optimising POU3F4 variant interpretation through gene-specific evidence in X-linked hearing loss
Source: eBioMedicine. 2026 May 29;128:106318. doi: 10.1016/j.ebiom.2026.106318 (PMC13242011; doi:10.1016/j.ebiom.2026.106318)
Supplement: Supplemental Tables [file mmc3.xlsx]

## Sheet: S1
Supplemental Table 1. Summary of reported pathogenic\likely pathogenic SNVs and Indels of POU3F4 gene
HGVS transcript	HGVS predicted protein	Consequence	Temporal bone CT	Inclusion in the CDGC high-confidence pathogenic set?	Phenotype of Hearing Loss	Other Symptoms	Reference(PMID)
NM_000307.5:c.65_66del	NP_000298.3:p.(Ser22CysfsTer19)	Frameshift_variant	Not avaiable	Yes-Rare in gnomAD and control, predicted LoF before 340 amino acid	Hearing loss		35982127
NM_000307.5:c.76C>T	NP_000298.3:p.(Gln26Ter)	Nonsense	IP-Ⅲ malformation	Yes-Rare in gnomAD and control, predicted LoF before 340 amino acid	Sensorineural hearing loss		31490266
NM_000307.5:c.79C>T	NP_000298.3:p.(Gln27Ter)	Nonsense	IP-Ⅲ malformation	Yes-Rare in gnomAD and control, predicted LoF before 340 amino acid	Sensorineural hearing loss		27941975
NM_000307.5:c.171G>A	NP_000298.3:p.(Trp57Ter)	Nonsense	IP-Ⅲ malformation	Yes-Rare in gnomAD and control, predicted LoF before 340 amino acid	Hearing loss	Developmental retardation	35189936
NM_000307.5:c.201G>A	NP_000298.3:p.(Trp67Ter)	Nonsense	Not avaiable	Yes-Rare in gnomAD and control, predicted LoF before 340 amino acid	Sensorineural hearing loss		26445815
NM_000307.5:c.220del	NP_000298.3:p.(Ser74AlafsTer8)	Frameshift_variant	IP-Ⅲ malformation	Yes-Rare in gnomAD and control, predicted LoF before 340 amino acid	Mixed hearing loss		36245926
NM_000307.5:c.232C>T	NP_000298.3:p.(Gln78Ter)	Nonsense	IP-Ⅲ malformation	Yes-Rare in gnomAD and control, predicted LoF before 340 amino acid	NA		33860785
NM_000307.5:c.235C>T	NP_000298.3:p.(Gln79Ter)	Nonsense	IP-Ⅲ malformation	Yes-Rare in gnomAD and control, predicted LoF before 340 amino acid	Sensorineural hearing loss		23606368
NM_000307.5:c.249del	NP_000298.3:p.(Arg85AlafsTer17)	Frameshift_variant	IP-Ⅲ malformation	Yes-Rare in gnomAD and control, predicted LoF before 340 amino acid	Mixed hearing loss	Mental retardation, hemiparalysis	27577114
NM_000307.5:c.293C>A	NP_000298.3:p.(Ser98Ter)	Nonsense	IP-Ⅲ malformation	Yes-Rare in gnomAD and control, predicted LoF before 340 amino acid	Mixed hearing loss		19930154
NM_000307.5:c.299dup	NP_000298.3:p.(His100GlnfsTer10)	Frameshift_variant	Not avaiable	Yes-Rare in gnomAD and control, predicted LoF before 340 amino acid	Hearing loss		36633841
NM_000307.5:c.341G>A	NP_000298.3:p.(Trp114Ter)	Nonsense	IP-Ⅲ malformation	Yes-Rare in gnomAD and control, predicted LoF before 340 amino acid	Mixed hearing loss		21633365
NM_000307.5:c.346dup	NP_000298.3:p.(Ala116GlyfsTer77)	Frameshift_variant	IP-Ⅲ malformation	Yes-Rare in gnomAD and control, predicted LoF before 340 amino acid	Sensorineural hearing loss		31581539;33860785
NM_000307.5:c.346del	NP_000298.3:p.(Ala116ProfsTer26)	Frameshift_variant	IP-Ⅲ malformation	Yes-Rare in gnomAD and control, predicted LoF before 340 amino acid	Mixed hearing loss; Sensorineural hearing loss	Motor retardation	19671658;27941975;27577114;25928534
NM_000307.5:c.346 350dup	NP_000298.3:p.(Ser117ArgfsTer26)	Frameshift_variant	IP-Ⅲ malformation	Yes-Rare in gnomAD and control, predicted LoF before 340 amino acid	Sensorineural hearing loss		33860785
NM_000307.5:c.383del	NP_000298.3:p.(Gly128AlafsTer14)	Frameshift_variant	IP-Ⅲ malformation	Yes-Rare in gnomAD and control, predicted LoF before 340 amino acid	Mixed hearing loss		19438930
NM_000307.5:c.401 404dup	NP_000298.3:p.(Gln136LeufsTer58)	Frameshift_variant	IP-Ⅲ malformation	Yes-Rare in gnomAD and control, predicted LoF before 340 amino acid	Sensorineural hearing loss		33860785;32952548
NM_000307.5:c.402C>A	NP_000298.3:p.(Tyr134Ter)	Nonsense	Not avaiable	Yes-Rare in gnomAD and control, predicted LoF before 340 amino acid	Sensorineural hearing loss		26445815
NM_000307.5:c.406C>T	NP_000298.3:p.(Gln136Ter)	Nonsense	IP-Ⅲ malformation	Yes-Rare in gnomAD and control, predicted LoF before 340 amino acid	Mixed hearing loss		21633365
NM_000307.5:c.421 422delinsTA	NP_000298.3:p.(Val141Ter)	Nonsense	IP-Ⅲ malformation	Yes-Rare in gnomAD and control, predicted LoF before 340 amino acid	Mixed hearing loss		33860785
NM_000307.5:c.441del	NP_000298.3:p.(His147GlnfsTer94)	Frameshift_variant	IP-Ⅲ malformation	Yes-Rare in gnomAD and control, predicted LoF before 340 amino acid	Sensorineural hearing loss		33860785
NM_000307.5:c.458del	NP_000298.3:p.(Pro153LeufsTer88)	Frameshift_variant	Not avaiable	Yes-Rare in gnomAD and control, predicted LoF before 340 amino acid	Mixed hearing loss		36140227
NM_000307.5:c.478C>T	NP_000298.3:p.(Gln160Ter)	Nonsense	Not avaiable	Yes-Rare in gnomAD and control, predicted LoF before 340 amino acid	Hearing loss		30303587
NM_000307.5:c.491del	NP_000298.3:p.(Pro164ArgfsTer77)	Frameshift_variant	IP-Ⅲ malformation	Yes-Rare in gnomAD and control, predicted LoF before 340 amino acid	Mixed hearing loss		27577114
NM_000307.5:c.499C>T	NP_000298.3:p.(Arg167Ter)	Nonsense	IP-Ⅲ malformation	Yes-Rare in gnomAD and control, predicted LoF before 340 amino acid	Hearing loss	Attention disorders; learning delay; gorss motor delay	21250553;28051029
NM_000307.5:c.540C>A	NP_000298.3:p.(Cys180Ter)	Nonsense	IP-Ⅲ malformation	Yes-Rare in gnomAD and control, predicted LoF before 340 amino acid	Mixed hearing loss		24608376;26600195;36140227
NM_000307.5:c.541C>T	NP_000298.3:p.(Gln181Ter)	Nonsense	IP-Ⅲ malformation	Yes-Rare in gnomAD and control, predicted LoF before 340 amino acid	Hearing loss		35189936
NM_000307.5:c.559G>T	NP_000298.3:p.(Glu187Ter)	Nonsense	IP-Ⅲ malformation	Yes-Rare in gnomAD and control, predicted LoF before 340 amino acid	Sensorineural hearing loss		27941975
NM_000307.5:c.570del	NP_000298.3:p.(Ser191LeufsTer50)	Frameshift_variant	Not avaiable	Yes-Rare in gnomAD and control, predicted LoF before 340 amino acid	Hearing loss		28984810
NM_000307.5:c.601_606del	NP_000298.3:p.(Phe201_Lys202del)	Inframe_deletion	IP-Ⅲ malformation	Yes-Rare in gnomAD and control, non-truncating variants with IP-III	Mixed hearing loss		9778298
NM_000307.5:c.609_610del	NP_000298.3:p.(Arg204LysfsTer21)	Frameshift_variant	Not avaiable	Yes-Rare in gnomAD and control, predicted LoF before 340 amino acid	Hearing loss		35982127
NM_000307.5:c.604A>T	NP_000298.3:p.(Lys202Ter)	Nonsense	IP-Ⅲ malformation	Yes-Rare in gnomAD and control, predicted LoF before 340 amino acid	Sensorineural hearing loss		7839145
NM_000307.5:c.607_610del	NP_000298.3:p.(Gln203GlufsTer37)	Frameshift_variant	Not avaiable	Yes-Rare in gnomAD and control, predicted LoF before 340 amino acid	Hearing loss	Peripheral vestibular loss	34744965
NM_000307.5:c.614_616del	NP_000298.3:p.(Arg205del)	Inframe_deletion	IP-Ⅲ malformation	Yes-Rare in gnomAD and control, non-truncating variants with IP-III	Hearing loss		35189936
NM_000307.5:c.623T>A	NP_000298.3:p.(Leu208Ter)	Nonsense	IP-Ⅲ malformation	Yes-Rare in gnomAD and control, predicted LoF before 340 amino acid	Sensorineural hearing loss		19438930;27941975;24608376;23076972;26600195;25373420;36140227
NM_000307.5:c.626A>G	NP_000298.3:p.(Gln229Arg)	Missense_variant	Not avaiable	No	Hearing loss		36140227
NM_000307.5:c.632C>T	NP_000298.3:p.(Thr211Met)	Missense_variant	IP-Ⅲ malformation	Yes-Rare in gnomAD and control, non-truncating variants with IP-III	Conducted hearing loss;Mixed hearing loss		24608376;23076972;26600195;36140227
NM_000307.5:c.644T>G	NP_000298.3:p.(Val215Gly)	Missense_variant	IP-Ⅲ malformation	Yes-Rare in gnomAD and control, non-truncating variants with IP-III	Hearing loss		35189936
NM_000307.5:c.648dup	NP_000298.3:p.(Leu217ValfsTer9)	Frameshift_variant	IP-Ⅲ malformation	Yes-Rare in gnomAD and control, predicted LoF before 340 amino acid	Hearing loss		23767834;35189936
NM_000307.5:c.648del	NP_000298.3:p.(Leu217TrpfsTer24)	Frameshift_variant	IP-Ⅲ malformation	Yes-Rare in gnomAD and control, predicted LoF before 340 amino acid	Mixed hearing loss		7839145
NM_000307.5:c.647G>A	NP_000298.3:p.(Gly216Glu)	Missense_variant	IP-Ⅲ malformation	Yes-Rare in gnomAD and control, non-truncating variants with IP-III	Mixed hearing loss	Autism, hypothalamic hamartoma	21193157;31440883
NM_000307.5:c.650T>A	NP_000298.3:p.(Leu217Ter)	Nonsense	IP-Ⅲ malformation	Yes-Rare in gnomAD and control, predicted LoF before 340 amino acid	Sensorineural hearing loss		27941975
NM_000307.5:c.669T>A	NP_000298.3:p.(Tyr223Ter)	Nonsense	Not avaiable	Yes-Rare in gnomAD and control, predicted LoF before 340 amino acid	Sensorineural hearing loss		30176854;35982127
NM_000307.5:c.683C>T	NP_000298.3:p.(Ser228Leu)	Missense_variant	IP-Ⅲ malformation	Yes-Rare in gnomAD and control, non-truncating variants with IP-III	X-linked mixed deafness		16365218
NM_000307.5:c.686A>G	NP_000298.3:p.(Gln229Arg)	Missense_variant	IP-Ⅲ malformation	Yes-Rare in gnomAD and control, non-truncating variants with IP-III	Sensorineural hearing loss		24608376;23076972;26600195;25373420
NM_000307.5:c.689C>T	NP_000298.3:p.(Thr230Ile)	Missense_variant	IP-Ⅲ malformation	Yes-Rare in gnomAD and control, non-truncating variants with IP-III	Sensorineural hearing loss		9109724
NM_000307.5:c.692C>T	NP_000298.3:p.(Thr231Ile)	Missense_variant	Not avaiable	No	Hearing loss		29986705
NM_000307.5:c.706G>A	NP_000298.3:p.(Cys233Ter)	Nonsense	IP-Ⅲ malformation	Yes-Rare in gnomAD and control, predicted LoF before 340 amino acid	Hearing loss		35189936;32048449
NM_000307.5:c.707A>C	NP_000298.3:p.(Glu236Ala)	Missense_variant	IP-Ⅲ malformation	Yes-Rare in gnomAD and control, non-truncating variants with IP-III	Sensorineural hearing loss		25928534
NM_000307.5:c.731dup	NP_000298.3:p.(Asn244LysfsTer27)	Frameshift_variant	Not avaiable	Yes-Rare in gnomAD and control, predicted LoF before 340 amino acid	Sensorineural hearing loss		25792666
NM_000307.5:c.769G>T	NP_000298.3:p.(Glu257Ter)	Nonsense	IP-Ⅲ malformation	Yes-Rare in gnomAD and control, predicted LoF before 340 amino acid	Sensorineural hearing loss		27863625
NM_000307.5:c.772del	NP_000298.3:p.(Glu258ArgfsTer30)	Frameshift_variant	IP-Ⅲ malformation	Yes-Rare in gnomAD and control, predicted LoF before 340 amino acid	Sensorineural hearing loss		25928534
NM_000307.5:c.823C>T	NP_000298.3:p.(Gln275Ter)	Nonsense	IP-Ⅲ malformation	Yes-Rare in gnomAD and control, predicted LoF before 340 amino acid	Sensorineural hearing loss		27941975
NM_000307.5:c.845G>A	NP_000298.3:p.(Arg282Gln)	Missense_variant	IP-Ⅲ malformation	Yes-Rare in gnomAD and control, non-truncating variants with IP-III	Hearing loss	Cataract	35189936
NM_000307.5:c.852del	NP_000298.3:p.(Ile285SerfsTer3)	Frameshift_variant	IP-Ⅲ malformation	Yes-Rare in gnomAD and control, predicted LoF before 340 amino acid	Hearing loss		31063410
NM_000307.5:c.853_854del	NP_000298.3:p.(Ile285ArgfsTer43)	Frameshift_variant	Not avaiable	Yes-Rare in gnomAD and control, predicted LoF before 340 amino acid	Sensorineural hearing loss		23606368
NM_000307.5:c.862_865del	NP_000298.3:p.(Val289ArgfsTer47)	Frameshift_variant	IP-Ⅲ malformation	Yes-Rare in gnomAD and control, predicted LoF before 340 amino acid	Mixed hearing loss		7581392
NM_000307.5:c.870G>T	NP_000298.3:p.(Lys290Asn)	Missense_variant	IP-Ⅲ malformation	Yes-Rare in gnomAD and control, non-truncating variants with IP-III	Mixed hearing loss		31786483
NM_000307.5:c.877C>G	NP_000298.3:p.(Leu293Val)	Missense_variant	Not avaiable	No	Hearing loss		35982127
NM_000307.5:c.896del	NP_000298.3:p.(Lys299SerfsTer38)	Frameshift_variant	Not avaiable	Yes-Rare in gnomAD and control, predicted LoF before 340 amino acid	Mixed hearing loss		7839145
NM_000307.5:c.902C>T	NP_000298.3:p.(Pro301Leu)	Missense_variant	IP-Ⅲ malformation	Yes-Rare in gnomAD and control, non-truncating variants with IP-III	Mixed hearing loss		25928534
NM_000307.5:c.903_912 delins TGCCA	NP_000298.3:p.(Lys302AlafsTer25)	Frameshift_variant	IP-Ⅲ malformation	Yes-Rare in gnomAD and control, predicted LoF before 340 amino acid	Hearing loss		35189936
NM_000307.5:c.907C>T	NP_000298.3:p.(Pro303Ser)	Missense_variant	IP-Ⅲ malformation	Yes-Rare in gnomAD and control, non-truncating variants with IP-III	Mixed hearing loss		24608376;32885640
NM_000307.5:c.908C>A	NP_000298.3:p.(Pro303His)	Missense_variant	Not avaiable	Yes-Rare in gnomAD and control, non-truncating variants with IP-III	Sensorineural hearing loss		26600195;25373420;36140227
NM_000307.5:c.916C>T	NP_000298.3:p.(Gln306Ter)	Nonsense	IP-Ⅲ malformation	Yes-Rare in gnomAD and control, predicted LoF before 340 amino acid	Sensorineural hearing loss		27941975
NM_000307.5:c.919_921del	NP_000298.3:p.(Glu307del)	Inframe_deletion	Not avaiable	No	Sensorineural hearing loss		31581539
NM_000307.5:c.923T>A	NP_000298.3:p.(Ile308Asn)	Missense_variant	IP-Ⅲ malformation	Yes-Rare in gnomAD and control, non-truncating variants with IP-III	Mixed hearing loss		19930154
NM_000307.5:c.923T>C	NP_000298.3:p.(Ile308Thr)	Missense_variant	IP-Ⅲ malformation	Yes-Rare in gnomAD and control, non-truncating variants with IP-III	Mixed hearing loss		25928534
NM_000307.5:c.927_929del	NP_000298.3:p.(Ser310del)	Inframe_deletion	IP-Ⅲ malformation	Yes-Rare in gnomAD and control, non-truncating variants with IP-III	Sensorineural hearing loss;Mixed hearing loss	Attention disorders; learning delay	19671658;21250553;30176854
NM_000307.5:c.925T>C	NP_000298.3:p.(Ser309Pro)	Missense_variant	IP-Ⅲ malformation	Yes-Rare in gnomAD and control, non-truncating variants with IP-III	Sensorineural hearing loss		16735904
NM_000307.5:c.935C>T	NP_000298.3:p.(Ala312Val)	Missense_variant	IP-Ⅲ malformation	Yes-Rare in gnomAD and control, non-truncating variants with IP-III	Mixed hearing loss		7581392
NM_000307.5:c.946C>T	NP_000298.3:p.(Gln316Ter)	Nonsense	IP-Ⅲ malformation	Yes-Rare in gnomAD and control, predicted LoF before 340 amino acid	Hearing loss		35189936
NM_000307.5:c.950dup	NP_000298.3:p.(Leu317PhefsTer12)	Frameshift_variant	IP-Ⅲ malformation	Yes-Rare in gnomAD and control, predicted LoF before 340 amino acid	Mixed hearing loss		24608376;23076972;26600195;36140227
NM_000307.5:c.950T>A	NP_000298.3:p.(Leu317Ter)	Nonsense	Not avaiable	Yes-Rare in gnomAD and control, predicted LoF before 340 amino acid	Sensorineural hearing loss		31581539;26166082
NM_000307.5:c.950T>G	NP_000298.3:p.(Leu317Trp)	Missense_variant	IP-Ⅲ malformation	Yes-Rare in gnomAD and control, non-truncating variants with IP-III	Mixed hearing loss		7839145
NM_000307.5:c.958G>T	NP_000298.3:p.(Glu320Ter)	Nonsense	Not avaiable	Yes-Rare in gnomAD and control, predicted LoF before 340 amino acid	Mixed hearing loss		36140227
NM_000307.5:c.962T>G	NP_000298.3:p.(Val321Gly)	Missense_variant	IP-Ⅲ malformation	Yes-Rare in gnomAD and control, non-truncating variants with IP-III	Hearing loss		35189936;32048449
NM_000307.5:c.967C>G	NP_000298.3:p.(Arg323Gly)	Missense_variant	IP-Ⅲ malformation	Yes-Rare in gnomAD and control, non-truncating variants with IP-III	Mixed hearing loss		9298820;30622556
NM_000307.5:c.971T>A	NP_000298.3:p.(Val324Asp)	Missense_variant	IP-Ⅲ malformation	Yes-Rare in gnomAD and control, non-truncating variants with IP-III	Mixed hearing loss		27941975
NM_000307.5:c.973del	NP_000298.3:p.(Trp325GlyfsTer12)	Frameshift_variant	Not avaiable	Yes-Rare in gnomAD and control, predicted LoF before 340 amino acid	Mixed hearing loss		30176854
NM_000307.5:c.973_985del	NP_000298.3:p.(p.Trp325Glufs*8)	Frameshift_variant	Not avaiable	Yes-Rare in gnomAD and control, predicted LoF before 340 amino acid	Sensorineural hearing loss		40542191
NM_000307.5:c.973T>A	NP_000298.3:p.(Trp325Arg)	Missense_variant	IP-Ⅲ malformation	Yes-Rare in gnomAD and control, non-truncating variants with IP-III	Sensorineural hearing loss		21555964
NM_000307.5:c.975G>A	NP_000298.3:p.(Trp325Ter)	Nonsense	IP-Ⅲ malformation	Yes-Rare in gnomAD and control, predicted LoF before 340 amino acid	Mixed hearing loss		29287890
NM_000307.5:c.979T>A	NP_000298.3:p.(Cys327Ter)	Nonsense	IP-Ⅲ malformation	Yes-Rare in gnomAD and control, predicted LoF before 340 amino acid	Mixed hearing loss		36245926
NM_000307.5:c.985C>G	NP_000298.3:p.(Arg329Gly)	Missense_variant	IP-Ⅲ malformation	Yes-Rare in gnomAD and control, non-truncating variants with IP-III	Mixed hearing loss; Sensorineural hearing loss		9109724;35982127
NM_000307.5:c.986G>C	NP_000298.3:p.(Arg329Pro)	Missense_variant	IP-Ⅲ malformation	Yes-Rare in gnomAD and control, non-truncating variants with IP-III	Mixed hearing loss		19671658
NM_000307.5:c.989G>A	NP_000298.3:p.(Arg330Lys)	Missense_variant	Not avaiable	No	Sensorineural hearing loss; Mixed hearing loss		30622556;36140227
NM_000307.5:c.990A>T	NP_000298.3:p.(Arg330Ser)	Missense_variant	IP-Ⅲ malformation	Yes-Rare in gnomAD and control, non-truncating variants with IP-III	Mixed hearing loss		9298820
NM_000307.5:c.992A>C	NP_000298.3:p.(Gln331Pro)	Missense_variant	IP-Ⅲ malformation	Yes-Rare in gnomAD and control, non-truncating variants with IP-III	Mixed hearing loss		27577114
NM_000307.5:c.1000A>G	NP_000298.3:p.(Lys334Glu)	Missense_variant	IP-Ⅲ malformation	Yes-Rare in gnomAD and control, non-truncating variants with IP-III	Mixed hearing loss		7839145
NM_000307.5:c.1060del	NP_000298.3:p.(Thr354GlnfsTer115)	Stop_loss	IP-Ⅲ malformation	Yes-Rare in gnomAD and control, non-truncating variants with IP-III	Sensorineural hearing loss		24608376;23076972;26600195;36140227
NM_000307.5:c.1086_*3del	NP_000298.3:p.(Ter362TrpextTer105)	Stop_loss	IP-Ⅲ malformation	Yes-Rare in gnomAD and control, non-truncating variants with IP-III	Sensorineural hearing loss		23076972
NM_000307.5:c.1084T>C	NP_000298.3:p.(Ter362ArgextTer113)	Stop_loss	IP-Ⅲ malformation	Yes-Rare in gnomAD and control, non-truncating variants with IP-III	Sensorineural hearing loss		31581539;24608376;23076972;26600195;36140227

## Sheet: S2
Supplemental Table 2. Summary of reported pathogenic CNVs including POU3F4 gene or 1Mb upstream
Struction Variation in Literature Description	Detected Methods	Struction Variation in GRCh37	Affected	Patient Number	Patient's Age	Phenotype			Candidate cis-regulatory elements(cCRE) annotations								Evidence of pathogenicity based on ACMG CNV 2020 guidelines^						Reference (PMID)	Inclusion in the CDGC high-confidence pathogenic set?
						Hearing Loss	Neurodevelopmental Symptoms	Other Symptoms	Published regulatory domains	Number of cCREs in ENCODE4 Registry	Number of cCREs in Human super-enhancer database (SEdb)	Number of cCREs in Human Enhancer Disease Database (HEDD)	Number of cCREs in Human ACtive Enhancers (HACER)	Number of cCREs in GREENDB	Number of cCREs in FANTOM	Number of cCREs in DiseaseEnhancer	Section1: Initial assessment of genomic content&	Section2: Overlap with regions of interest	Section3: Evaluation of gene number	Section4: Evaluation against public data sources	Section5: Evaluation against patient Fx/Hx	Total score and pathogenicity classification
The deletion spans at least 1200 kilobases (kb) and extends from a site located 250kb distant from POU3F4 toward the centromere	STRP Analysis	NC_000023.10:g.81313269_82513269del#	Upsteam of POU3F4 gene deletion	Case 1	17y	+	Epilepsy, hyperkinetic syndrome	Goiter	Enhancers-HCNR81675, HCNR81728	Distal enhancer: 87 CA:63 CA-CTCF:18 TF:16 CA-H3K4me3:5 CA-TF: 3	typical_enhancer:1502 super_enhancer:191	disease_enhancers:1	typical_enhancer:38 active_enhancer:24	typical_enhancer:102	typical_enhancer:5	typical_enhancer:96	1A=0, contains known known functionally important elements-enhancers	2A=1, complete overlap of an established HI region	3A=0, contains 0 gene	/	5D=0.45, inherited and segregated with a consistent phenotype observed in the patient's family.	1.45, Pathogenic	10979118	Yes
A genomic deletion of approximately 1–1.5 Mb located about 90 kb upstream of the POU3F4 gene	MLPA	NC_000023.10:g.81173269_82673269del#	Upsteam of POU3F4 gene deletion	SV08-19: III-6	9y	+	-	-	Enhancers-HCNR81675, HCNR81728,HCNR82478	Distal enhancer: 89 CA:89 CA-CTCF:24 TF:22 CA-H3K4me3:11 CA-TF:3	typical_enhancer:1577 super_enhancer:191	disease_enhancers:1	typical_enhancer:41 active_enhancer:27	typical_enhancer:108	typical_enhancer:5	typical_enhancer:109	1A=0, contains known known functionally important elements-enhancers	2A=1, complete overlap of an established HI region	3A=0, contains 0 gene	/	5D=0, inherited from mother	1, Pathogenic	20412083	Yes
A large novel genomic deletion (Xq21.2 between position 80,851,535 and 82,597,832)	Array CGH	NC_000023.10:g.80851535_82597832del#	Upsteam of POU3F4 gene deletion	SNUH17-42	1mo	+	-	-	Enhancers-HCNR81675, HCNR81728,HCNR82478	Distal enhancer: 104 CA:99 CA-CTCF:28 TF:22 CA-H3K4me3:11 CA-TF:3	typical_enhancer:1773 super_enhancer:191	disease_enhancers:1	typical_enhancer:49 active_enhancer:35	typical_enhancer:114	typical_enhancer:5	typical_enhancer:107	1A=0, contains known known functionally important elements-enhancers	2A=1, complete overlap of an established HI region	3A=0, contains 0 gene	/	5A=0.45, confirmed de novo	1.45, Pathogenic	24608376, 23400403,26600195,36140227	Yes
A large genomic deletion, encompassing segments from at least A1 to A4 on chromosome Xq21.2 position covering	qPCR	NC_000023.10:g.81467077_81957193del#	Upsteam of POU3F4 gene deletion	SB332-653	NA	+	-	-	Enhancers-HCNR81675, HCNR81728	Distal enhancer: 28 CA:21 CA-CTCF:8 TF:5 CA-H3K4me3:3 CA-TF:3	typical_enhancer:394 super_enhancer:10	0	typical_enhancer:13 active_enhancer:9	typical_enhancer:28	typical_enhancer:2	typical_enhancer:32	1A=0, contains known known functionally important elements-enhancers	2A=1, complete overlap of an established HI region	3A=0, contains 0 gene	/	5H=0.45, Inheritance information is unavailable or uninformative. The patient phenotype is highly specific and consistent with what has been described in similar cases.	1.3, Pathogenic	31063410	Yes
An 870-kb DEL located at ChrX:81140313–82011100, approximately 750 kb upstream of the POU3F4 gene	Nanopore long-read single-molecule sequencing	NC_000023.10:g.81140313_82011100del	Upsteam of POU3F4 gene deletion	J0012	6mo	+	-	-	Enhancers-HCNR81675, HCNR81728	Distal enhancer: 69 CA:53 CA-CTCF:15 TF:10 CA-H3K4me3:7 CA-TF:3	typical_enhancer:956 super_enhancer:142	0	typical_enhancer:31 active_enhancer:18	typical_enhancer:70	typical_enhancer:4	typical_enhancer:75	1A=0, contains known known functionally important elements-enhancers	2A=1, complete overlap of an established HI region	3A=0, contains 0 gene	/	5D=0, inherited from mother	1, Pathogenic	33860785	Yes
Hemizygous deletion of 4 probes upstream	MLPA	NC_000023.10:g.81963269_82263269del#	Upsteam of POU3F4 gene deletion	Proband 3	13y	+	Attention deficit hyperactivity disorder	-	0	Distal enhancer: 69 CA:53 CA-CTCF:15 TF:10 CA-H3K4me3:7 CA-TF:3	typical_enhancer:830 super_enhancer:150	0	typical_enhancer:21 active_enhancer:12	typical_enhancer:42	typical_enhancer:3	typical_enhancer:42	1B=(-0.6, does not contain protein-coding or any known functionally important elements)	/	3A=0, contains 0 gene	/	5H=0.45, Inheritance information is unavailable or uninformative. The patient phenotype is highly specific and consistent with what has been described in similar cases.	-0.15 Variant of Uncertain Significance	34133399	No
Hemizygous deletion of 6 probes upstream	MLPA	NC_000023.10:g.81763269_82263269del#	Upsteam of POU3F4 gene deletion	Proband 7	2y	+	-	-	Enhancers-HCNR81675, HCNR81728	Distal enhancer: 40 CA:24 CA-CTCF:6 TF:5	typical_enhancer:1058 super_enhancer:156	0	typical_enhancer:23 active_enhancer:14	typical_enhancer:56	typical_enhancer:3	typical_enhancer:54	1A=0, contains known known functionally important elements-enhancers	2A=1, complete overlap of an established HI region	3A=0, contains 0 gene	/	5D=0.45, inherited and segregated with a consistent phenotype observed in the patient's family.	1.45, Pathogenic	34133399	Yes
A deletion of at least 200 kb between 300 and 700 kb upstream of the POU3F4 gene	STRP Analysis	NC_000023.10:g.82063269_82463269del#	Upsteam of POU3F4 gene deletion	Proband	3y	+	Developmental delay, mental retardation	-	0	Distal enhancer: 13 CA:24 CA-CTCF:8 TF:8 CA-H3K4me3:1	typical_enhancer:497 super_enhancer:4	0	typical_enhancer:9 active_enhancer:8	typical_enhancer:26	typical_enhancer:1	typical_enhancer:22	1B=(-0.6, does not contain protein-coding or any known functionally important elements)	/	3A=0, contains 0 gene	/	5D=0.45, inherited and segregated with a consistent phenotype observed in the patient's family.	-0.15 Variant of Uncertain Significance	17935254	No
g.81548899_82006629delinsACCAATTGGTAGTACAAT	Nanopore long-read single-molecule sequencing	NC_000023.10:g.81548899_82006629del	Upsteam of POU3F4 gene deletion	04	2.1y	+	Mild autism	-	Enhancers-HCNR81675, HCNR81728	Distal enhancer: 43 CA:31 CA-CTCF:7 TF:6 CA-H3K4me3:3 CA-TF:2	typical_enhancer:942 super_enhancer:90	0	typical_enhancer:23 active_enhancer:15	typical_enhancer:45	typical_enhancer:2	typical_enhancer:53	1A=0, contains known known functionally important elements-enhancers	2A=1, complete overlap of an established HI region	3A=0, contains 0 gene	/	5D=0.45, inherited and segregated with a consistent phenotype observed in the patient's family.	1.45, Pathogenic	35189936	Yes
g.81806051_82292259del	Nanopore long-read single-molecule sequencing	NC_000023.10:g.81806051_82292259del	Upsteam of POU3F4 gene deletion	06	0.5y	+	-	-	Enhancers-HCNR81675, HCNR81728	Distal enhancer: 53 CA:42 CA-CTCF:10 TF:9 CA-H3K4me3:1 CA-TF:1	typical_enhancer:1068 super_enhancer:156	0	typical_enhancer:24 active_enhancer:15	typical_enhancer:56	typical_enhancer:3	typical_enhancer:56	1A=0, contains known known functionally important elements-enhancers	2A=1, complete overlap of an established HI region	3A=0, contains 0 gene	/	5D=0.45, inherited and segregated with a consistent phenotype observed in the patient's family.	1.45, Pathogenic	35189936	Yes
g.81839469_82004841del	Nanopore long-read single-molecule sequencing	NC_000023.10:g.81839469_82004841del	Upsteam of POU3F4 gene deletion	10	0.4y	+	-	-	Enhancers- HCNR81728	Distal enhancer: 35 CA:19 CA-CTCF:3 TF:4 CA-TF:1	typical_enhancer:563 super_enhancer:87	0	typical_enhancer:15 active_enhancer:7	typical_enhancer:29	typical_enhancer:2	typical_enhancer:34	1A=0, contains known known functionally important elements-enhancers	2A=1, complete overlap of an established HI region	3A=0, contains 0 gene	/	5D=0.45, inherited and segregated with a consistent phenotype observed in the patient's family.	1.45, Pathogenic	35189936	Yes
g.81807331_81887213del	Nanopore long-read single-molecule sequencing	NC_000023.10:g.81807331_81887213del	Upsteam of POU3F4 gene deletion	14	0.6y	+	-	-	Enhancers-HCNR81675, HCNR81728	Distal enhancer: 6 CA:11 CA-CTCF:1 TF:2 CA-H3K4me3:1	typical_enhancer:126	0	typical_enhancer:2 active_enhancer:2	typical_enhancer:5	0	typical_enhancer:8	1A=0, contains known known functionally important elements-enhancers	2A=1, complete overlap of an established HI region	3A=0, contains 0 gene	/	5A=0.45, confirmed de novo	1.45, Pathogenic	35189936	Yes
proximal endpoint: cosmid813t4	PCR and Southern Blot	NC_000023.10:g.81513269_82093269del#	Upsteam of POU3F4 gene deletion	G8314	NA	Sensorineural	-	-	Enhancers-HCNR81675, HCNR81728	Distal enhancer: 57 CA:38 CA-CTCF:8 TF:7 CA-TF:3 CA-H3K4me3:2	typical_enhancer:1117 super_enhancer:156	0	typical_enhancer:26 active_enhancer:18	typical_enhancer:60	typical_enhancer:2	typical_enhancer:68	1A=0, contains known known functionally important elements-enhancers	2A=1, complete overlap of an established HI region	3A=0, contains 0 gene	/	5D=0.45, inherited and segregated with a consistent phenotype observed in the patient's family.	1.45, Pathogenic	8872461	Yes
distal deletion endpoint: cosmid813I19	PCR and Southern Blot	NC_000023.10:g.81613269_82414775del#	Upsteam of POU3F4 gene deletion	BD6/ML	NA	Mixed	-	-	Enhancers-HCNR81675, HCNR81728	Distal enhancer: 59 CA:51 CA-CTCF:14 TF:11 CA-TF:3 CA-H3K4me3:2	typical_enhancer:1263 super_enhancer:156	0	typical_enhancer:32 active_enhancer:23	typical_enhancer:71	typical_enhancer:3	typical_enhancer:70	1A=0, contains known known functionally important elements-enhancers	2A=1, complete overlap of an established HI region	3A=0, contains 0 gene	/	5D=0.45, inherited and segregated with a consistent phenotype observed in the patient's family.	1.45, Pathogenic	8872461	Yes
Deletions of 120kb	PCR and Southern Blot	NC_000023.10:g.81763269_81914775del#	Upsteam of POU3F4 gene deletion	2412	NA	Mixed	-	-	Enhancers-HCNR81675, HCNR81728	Distal enhancer: 7 CA:13 CA-CTCF:14 TF:11 CA-TF:3 CA-H3K4me3:2	typical_enhancer:159	0	typical_enhancer:2 active_enhancer:2	typical_enhancer:7	0	typical_enhancer:8	1A=0, contains known known functionally important elements-enhancers	2A=1, complete overlap of an established HI region	3A=0, contains 0 gene	/	5H=0.45, Inheritance information is unavailable or uninformative. The patient phenotype is highly specific and consistent with what has been described in similar cases.	1.45, Pathogenic	8872461	Yes
Deletions of 220kb	PCR and Southern Blot	NC_000023.10:g.81643269_81863269del#	Upsteam of POU3F4 gene deletion	5482	NA	Mixed	-	-	Enhancers-HCNR81675, HCNR81728	Distal enhancer: 8 CA:10 CA-CTCF:3 TF:1 CA-TF:1 CA-H3K4me3:2	typical_enhancer:182	0	typical_enhancer:9 active_enhancer:9	typical_enhancer:12	0	typical_enhancer:6	1A=0, contains known known functionally important elements-enhancers	2A=1, complete overlap of an established HI region	3A=0, contains 0 gene	/	5H=0.45, Inheritance information is unavailable or uninformative. The patient phenotype is highly specific and consistent with what has been described in similar cases.	1.45, Pathogenic	8872461	Yes
Deletions of 30kb	PCR and Southern Blot	NC_000023.10:g.81793269_81823269del#	Upsteam of POU3F4 gene deletion	RAF4	NA	Mixed	-	-	Enhancers-HCNR81675	CA:2 CA-CTCF:1 CA-H3K4me3:1	typical_enhancer:17	0	typical_enhancer:1 active_enhancer:1	typical_enhancer:1	0	0	1A=0, contains known known functionally important elements-enhancers	2A=1, complete overlap of an established HI region	3A=0, contains 0 gene	/	5H=0.45, Inheritance information is unavailable or uninformative. The patient phenotype is highly specific and consistent with what has been described in similar cases.	1.45, Pathogenic	8872461	Yes
Deletions of 200kb	PCR and Southern Blot	NC_000023.10:g.81663269_81863269del#	Upsteam of POU3F4 gene deletion	7088	NA	Mixed	-	-	Enhancers-HCNR81675, HCNR81728	Distal enhancer: 8 CA:10 CA-CTCF:3 TF:1 CA-TF:1 CA-H3K4me3:2	typical_enhancer:173	0	typical_enhancer:8 active_enhancer:8	typical_enhancer:11	0	typical_enhancer:6	1A=0, contains known known functionally important elements-enhancers	2A=1, complete overlap of an established HI region	3A=0, contains 0 gene	/	5H=0.45, Inheritance information is unavailable or uninformative. The patient phenotype is highly specific and consistent with what has been described in similar cases.	1.45, Pathogenic	8872461	Yes
Deletions of 8kb	PCR and Southern Blot	NC_000023.10:g.81833344_81845344del#	Upsteam of POU3F4 gene deletion	2540	NA	Mixed	-	-	Enhancers- HCNR81728	Distal enhancer: 6 CA:1	typical_enhancer:102	0	typical_enhancer:1 active_enhancer:1	typical_enhancer:3	0	typical_enhancer:42	1A=0, contains known known functionally important elements-enhancers	2A=1, complete overlap of an established HI region	3A=0, contains 0 gene	/	5H=0.45, Inheritance information is unavailable or uninformative. The patient phenotype is highly specific and consistent with what has been described in similar cases.	-0.15 Variant of Uncertain Significance	887246120668882	No
At least seven small deletions	PCR and Southern Blot	NC_000023.10:g.81633269_82063269del#	Upsteam of POU3F4 gene deletion	GL	NA	Mixed	-	-	Enhancers-HCNR81675, HCNR81728	Distal enhancer: 47 CA:27 CA-CTCF:6 TF:6 CA-TF:2 CA-H3K4me3:2	typical_enhancer:773 super_enhancer:152	0	typical_enhancer:24 active_enhancer:16	typical_enhancer:46	typical_enhancer:2	typical_enhancer:42	1A=0, contains known known functionally important elements-enhancers	2A=1, complete overlap of an established HI region	3A=0, contains 0 gene	/	5H=0.45, Inheritance information is unavailable or uninformative. The patient phenotype is highly specific and consistent with what has been described in similar cases.	1.45, Pathogenic	8872461	Yes
The DXS26 locus was also shown to be deleted in patient 1/10, but here the deletion encompasses the DXS169 locus as well, which means that it extends farther in the centromeric direction	PCR and Southern Blot	NC_000023.10:g.81513269_82713269del#	Upsteam of POU3F4 gene deletion	1/10	NA	Mixed	-	-	Enhancers-HCNR81675, HCNR81728,HCNR82478	Distal enhancer: 70 CA:68 CA-CTCF:18 TF:18 CA-TF:3 CA-H3K4me3:6	typical_enhancer:1411 super_enhancer:156	disease_enhancers:2	typical_enhancer:36 active_enhancer:27	typical_enhancer:86	typical_enhancer:3	typical_enhancer:88	1A=0, contains known known functionally important elements-enhancers	2A=1, complete overlap of an established HI region	3A=0, contains 0 gene	/	5H=0.45, Inheritance information is unavailable or uninformative. The patient phenotype is highly specific and consistent with what has been described in similar cases.	1.45, Pathogenic	8872461, 1609803	Yes
Localized the proximal deletion/paracentric inversion breakpoint in patient II/7	PCR and Southern Blot	NC_000023.10:g.81863269_82713269del#	Upsteam of POU3F4 gene deletion	II/7	NA	Sensorineural	-	-	Enhancers-HCNR82478	Distal enhancer: 56 CA:61 CA-CTCF:13 TF:16 CA-TF:1 CA-H3K4me3:4	typical_enhancer:1126 super_enhancer:156	disease_enhancers:2	typical_enhancer:27 active_enhancer:18	typical_enhancer:67	typical_enhancer:3	typical_enhancer:64	1A=0, contains known known functionally important elements-enhancers	2A=1, complete overlap of an established HI region	3A=0, contains 0 gene	/	5H=0.45, Inheritance information is unavailable or uninformative. The patient phenotype is highly specific and consistent with what has been described in similar cases.	1.45, Pathogenic	8872461	Yes
INV located at NC_000023.10:g.82146071–90188492	Nanopore long-read single-molecule sequencing	NC_000023.10:g.82146071_90188492inv*	Upsteam of POU3F4 gene disrupted	J0011	2y	+	-	-	Enhancers-HCNR82478, HCNR82646	Distal enhancer: 33 CA:29 CA-CTCF:11 TF:14 CA-H3K4me3:4 Promoter:2	typical_enhancer:8266 super_enhancer:393	disease_enhancers:12	typical_enhancer:929 active_enhancer:201	typical_enhancer:947	typical_enhancer:21	typical_enhancer:783	1A=0, contains known known functionally important elements-enhancers	2A=1, complete overlap of an established HI region	3A=0, contains 0 gene	/	5H=0.45, Inheritance information is unavailable or uninformative. The patient phenotype is highly specific and consistent with what has been described in similar cases.	1.45, Pathogenic	33860785	Yes
A DNA segment of 150 kb, located 170 kb proximal to the POU3F4 gene, was duplicated and this duplication is part of a more complex rearrangement including a paracentric inversion involving the Xq21.1 region, and presumably the Xq21.3 region	PCR and Southern Blot	NC_000023.10:g.82413269_82563269dup+inv#	Upsteam of POU3F4 gene disrupted	5086	NA	Sensorineural	-	-	N	Distal enhancer: 4 CA:6 TF:6 CA-H3K4me3:2	typical_enhancer:41	disease_enhancers:1	typical_enhancer:2 active_enhancer:2	typical_enhancer:7	0	typical_enhancer:1	1B=-0.6, does not contain protein-coding or any known functionally important elements	/	3A=0, contains 0 gene	/	5H=0.45, Inheritance information is unavailable or uninformative. The patient phenotype is highly specific and consistent with what has been described in similar cases.	-0.15 Variant of Uncertain Significance	8872461	No
The size of the deletion could be determined to be 3,902 bp encompassing nucleotides 81727184–81731085 (Human genome assembly 18)	PCR	NC_000023.10:g.81840528_81844429del	Upsteam of POU3F4 gene disrupted	W06-205	NA	Mixed	-	-	Enhancers- HCNR81728	Distal enhancer: 4 CA:1	typical_enhancer:56	0	typical_enhancer:1 active_enhancer:1	typical_enhancer:3	0	typical_enhancer:2	1A=0, contains known known functionally important elements-enhancers	2A=1, complete overlap of an established HI region	3A=0, contains 0 gene	/	5D=0.45, inherited and segregated with a consistent phenotype observed in the patient's family.	1.45, Pathogenic	20668882	Yes
Xq21.2, 81810457-82810060 bp	Array CGH	NC_000023.10:g.81810457_82810060del	Whole POU3F4 gene deletion	SNUBH19	14mo	+	-	-	/	/	/	/	/	/	/	/	1A=0, contains protein-coding genes	2A=1, complete overlap of an established HI region	3A=0, contains 0 gene	/	5H=0.45, Inheritance information is unavailable or uninformative. The patient phenotype is highly specific and consistent with what has been described in similar cases.	1.45, Pathogenic	2660019536140220	Yes
The genomic position of this deletion according to GRCh37/hg19 was Chr X: 80,817,978-88,868,979	SNP array+Sanger	NC_000023.10:g.80817978_88868979del	12 genes, POU3F4, CHM, ZNF711,etc	Proand	17y	+	Developmental delay, mental retardation, hypotonia, night blindness, vision diminution	Narrow forehead, slightly drooping eyelids, short palpebral fissures, and prominent ears	/	/	/	/	/	/	/	/	1A=0, contains protein-coding genes	2A=1, complete overlap of an established HI region	3A=0, contains 1 gene	/	5D=0, inherited from mother	1, Pathogenic	28630650	Yes
Q21.1 (79.40Mb–83.32Mb) of the patient's chromosome X had a copy number deletion with a fragment size of about 3.92 Mb	CNV‐Seq	NC_000023.10:g.79400000_82320000del#	12 genes, POU3F4, etc deletion	Proand	19mo	+	-	-	/	/	/	/	/	/	/	/	1A=0, contains protein-coding genes	2A=1, complete overlap of an established HI region	3A=0, contains 1 gene	/	5H=0.45, Inheritance information is unavailable or uninformative. The patient phenotype is highly specific and consistent with what has been described in similar cases.	1.45, Pathogenic	36000053	Yes
An interstitial deletion at Xq21.1 (77.456.818x1,77.489.632-83.255.802x0,83.287.869x1), of approximately 5.8 Mb	Array CGH	NC_000023.10:g.77456818_83255802del	14 genes, POU3F4, BRWD3, TBX22, ITM2A, etc	Proand	15y	+	Developmental delay, mental retardation	Cleft palate, combined growth hormone deficiency	/	/	/	/	/	/	/	/	1A=0, contains protein-coding genes	2A=1, complete overlap of an established HI region	3A=0, contains 1 gene	/	5D=0, inherited from mother	1, Pathogenic	26323392	Yes
Large chrom X deletion including POU3F4/ZNF711/CHM/POF1B (arr[GRCh37] Xq21.1q21.31(80429329_91122135)x0 mat)	Array CGH	NC_000023.10:g.80429329_91122135del#	17 genes, POU3F4, CHM, ZNF711,POF1B, etc	820	NA	+	Peripheral vestibular loss	-	/	/	/	/	/	/	/	/	1A=0, contains protein-coding genes	2A=1, complete overlap of an established HI region	3A=0, contrains 21 genes	/	5H=0.45, Inheritance information is unavailable or uninformative. The patient phenotype is highly specific and consistent with what has been described in similar cases.	1.45, Pathogenic	34744965	Yes
A huge deletion in the Xq21 region, including the POU3F4 gene, with an estimated deletion size of approximately 16 Mb (77.393Mb-90.180Mb)	MLPA	NC_000023.10:g.77393000_90180000del#	POU3F4, RSK4, CHM, etc	SV08-20: IV-2	3y	+	Developmental delay, mental retardation, hypotonia	Vesicoureteral reflux	/	/	/	/	/	/	/	/	1A=0, contains protein-coding genes	2A=1, complete overlap of an established HI region	3A=0, contrains 21 genes	/	5D=0, inherited from mother	1, Pathogenic	20412083	Yes
Approximate 1-Mb hemizygous deletion on chromosome Xq21.2 between position 81,810,457 bp and 82,810,060 bp	Array CGH	NC_000023.10:g.81810457_82810060del#	Whole POU3F4 gene deletion	SNUH19-44	NA	+	-	-	/	/	/	/	/	/	/	/	1A=0, contains protein-coding genes	2A=1, complete overlap of an established HI region	3A=0, contains 1 gene	/	5A=0.45, confirmed de novo	1.45, Pathogenic	24608376	Yes
Hemizygous deletion of 2 probes in exon1	MLPA	NC_000023.10:g.82763269_82764775del#	Whole POU3F4 gene deletion	Proband 1	13y	+	Developmental delay	-	/	/	/	/	/	/	/	/	1A=0, contains protein-coding genes	2A=1, complete overlap of an established HI region	3A=0, contains 1 gene	/	5D=0, inherited from mother	1, Pathogenic	34133399	Yes
proximal endpoint: cosmid813t4	PCR and Southern Blot	NC_000023.10:g.81913269_82963269del#	Whole POU3F4 gene deletion	TD	NA	Mixed	-	-	/	/	/	/	/	/	/	/	1A=0, contains protein-coding genes	2A=1, complete overlap of an established HI region	3A=0, contains 1 gene	/	5D=0.45, inherited and segregated with a consistent phenotype observed in the patient's family.	1.45, Pathogenic	8872461	Yes
Lack the entire POU3F4 gene. Distal side: deletions extend beyond the cosmid contig, but do not encompass the DXS232 locus; proxmial breakpoint of deletion was mapped in cosmid 4893A1, 10kb proximal to one of the duplication breakpoints in patient 5086	PCR and Southern Blot	NC_000023.10:g.82413269_83013269del#	Whole POU3F4 gene deletion	VS	NA	Mixed	-	-	/	/	/	/	/	/	/	/	1A=0, contains protein-coding genes	2A=1, complete overlap of an established HI region	3A=0, contains 1 gene	/	5D=0.45, inherited and segregated with a consistent phenotype observed in the patient's family.	1.45, Pathogenic	8872461	Yes
Lack the entire POU3F4 gene. Distal side: deletions extend beyond the cosmid contig, but do not encompass the DXS232 locus; proxmial side: deletion encompasses DXS169, DXS72, DXS738, but not DXS986, spanning approximately 3-4 megabases of DNA	PCR and Southern Blot	NC_000023.10:g.81513269_83013269del#	Whole POU3F4 gene deletion	EP	NA	Mixed	-	-	/	/	/	/	/	/	/	/	1A=0, contains protein-coding genes	2A=1, complete overlap of an established HI region	3A=0, contains 1 gene	/	5D=0.45, inherited and segregated with a consistent phenotype observed in the patient's family.	1.45, Pathogenic	8872461	Yes
The deletion breakpoints are approximately 530 kb upstream and approximately 127 kb downstream of POU3F4	STRP Analysis	NC_000023.10:g.82233269_82891775del#	Whole POU3F4 gene deletion	6190	1mo	Sensorineural	-	-	/	/	/	/	/	/	/	/	1A=0, contains protein-coding genes	2A=1, complete overlap of an established HI region	3A=0, contains 1 gene	/	5D=0.45, inherited and segregated with a consistent phenotype observed in the patient's family.	1.45, Pathogenic	16365218	Yes
“+” indicates present; “–” indicates absent or unknown. Mb, megabase
#Imprecise breakpoints inferred from the descriptions in the literature and the deletion region schematic diagram
^Previously reported upstream CNVs were re-scored using the ACMG/ClinGen 2020 CNV interpretation standards.
&Only cis-regulatory elements validated by functional study are included
*Inversion region encompasses the entire POU3F4 gene, and includes the enhancer element. This rearrangement may impair the normal expression of POU3F4 by disrupting the three-dimensional genomic conformation.

## Sheet: S3
Supplemental Table 3. Summary of detected SNVs/ Indels of POU3F4 gene in CDGC cohort after filtering
No.	HGVS_Genomic_GRCh37	HGVS_transcript	HGVS_Predicted_Protein	Consequence	Temporal bone CT	POPMAX allele frequency in gnomAD (V4.1.0)	Allele frequency in CDGC control	CADD	MCAP	POLYPHEN	SIFT	GERP	phyloP	AlphaMissense	Other gene diagnosis in the same patient	Inclusion in the CDGC high-confidence pathogenic set?	Classification and evidence in accordance without CDGC modification#	Classification and evidence in accordance with CDGC modification#	Evidence change	Conslusion change
1	NC_000023.10:g.82763395_82763396del	NM_000307.5:c.65_66del	NP_000298.3:p.(Ser22CysfsTer19)	Frameshift	Not avaiable	0	0	-	-	-	-	-	-	-	None	Yes-Rare in gnomAD and control, predicted LoF before 340 amino acid	Pathogenic (PVS1, PM2_supporting, PS2_supporting, PS4_supporting)-Reported:PMID35982127	Pathogenic (PVS1, PM2_supporting, PS2_supporting, PS4_supporting)-Reported:PMID35982127	No	No
2	NC_000023.10:g.82763397_82763457del	NM_000307.5:c.67_127del	NP_000298.3:p.(Ala23CysfsTer16)	Frameshift	Not avaiable	0	0	-	-	-	-	-	-	-	None	Yes-Rare in gnomAD and control, predicted LoF before 340 amino acid	Likely pathogenic (PVS1, PM2_supporting)	Likely pathogenic (PVS1, PM2_supporting)	No	No
3	NC_000023.10:g.82763431del	NM_000307.5:c.101del	NP_000298.3:p.(Pro34LeufsTer25)	Frameshift	IP-Ⅲ malformation	0	0	-	-	-	-	-	-	-	None	Yes-Rare in gnomAD and control, predicted LoF before 340 amino acid	Pathogenic (PVS1, PM2_supporting, PP4, PP1)	Pathogenic (PVS1, PP4_strong, PM2_supporting, PP1)	Yes	No
4	NC_000023.10:g.82763538del	NM_000307.5:c.207del	NP_000298.3:p.(Thr70HisfsTer12)	Frameshift	IP-Ⅲ malformation	0	0	-	-	-	-	-	-	-	None	Yes-Rare in gnomAD and control, predicted LoF before 340 amino acid	Pathogenic (PVS1, PM2_supporting, PP4)	Pathogenic (PVS1, PP4_strong, PM2_supporting)	Yes	No
5	NC_000023.10:g.82763554del	NM_000307.5:c.226del	NP_000298.3:p.(Leu76TrpfsTer6)	Frameshift	Not avaiable	0	0	-	-	-	-	-	-	-	None	Yes-Rare in gnomAD and control, predicted LoF before 340 amino acid	Pathogenic (PVS1, PM2_supporting, PP1)	Pathogenic (PVS1, PM2_supporting, PP1)	No	No
6	NC_000023.10:g.82763559_82763574delinsCTG	NM_000307.5:c.227_242delinsCTG	NP_000298.3:p.(Leu76ProfsTer22)	Frameshift	IP-Ⅲ malformation	0	0	-	-	-	-	-	-	-	None	Yes-Rare in gnomAD and control, predicted LoF before 340 amino acid	Pathogenic (PVS1, PM2_supporting, PP4)	Pathogenic (PVS1, PP4_strong, PM2_supporting)	Yes	No
7	NC_000023.10:g.82763641del	NM_000307.5:c.310del	NP_000298.3:p.(His104ThrfsTer38)	Frameshift	Not avaiable	0	0	-	-	-	-	-	-	-	None	Yes-Rare in gnomAD and control, predicted LoF before 340 amino acid	Likely pathogenic (PVS1, PM2_supporting)	Likely pathogenic (PVS1, PM2_supporting)	No	No
8	NC_000023.10:g.82763672del	NM_000307.5:c.340del	NP_000298.3:p.(Trp114GlyfsTer28)	Frameshift	Not avaiable	0	0	-	-	-	-	-	-	-	None	Yes-Rare in gnomAD and control, predicted LoF before 340 amino acid	Likely pathogenic (PVS1, PM2_supporting)	Likely pathogenic (PVS1, PM2_supporting)	No	No
9	NC_000023.10:g.82763677_82763678delinsT	NM_000307.5:c.345_346delinsT	NP_000298.3:p.(Ala116ProfsTer26)	Frameshift	Not avaiable	0	0	-	-	-	-	-	-	-	None	Yes-Rare in gnomAD and control, predicted LoF before 340 amino acid	Likely pathogenic (PVS1, PM2_supporting)	Likely pathogenic (PVS1, PM2_supporting)	No	No
10	NC_000023.10:g.82763673del	NM_000307.5:c.346del	NP_000298.3:p.(Ala116ProfsTer26)	Frameshift	Not avaiable	0	0	-	-	-	-	-	-	-	None	Yes-Rare in gnomAD and control, predicted LoF before 340 amino acid	Pathogenic (PVS1, PS3_supporting,PM2_supporting, PP1,PP4,PS4_supporting)-Reported: PMID19671658;27941975;27577114;25928534	Pathogenic (PVS1, PP4_strong, PS3_supporting,PM2_supporting, PP1,PS4_supporting)-Reported: PMID19671658;27941975;27577114;25928534	Yes	No
11	NC_000023.10:g.82763698_82763701delinsCTCACCGA	NM_000307.5:c.366_369delinsCTCACCGA	NP_000298.3:p.(Ile124ProfsTer70)	Frameshift	Not avaiable	0	0	-	-	-	-	-	-	-	None	Yes-Rare in gnomAD and control, predicted LoF before 340 amino acid	Likely pathogenic (PVS1, PM2_supporting)	Likely pathogenic (PVS1, PM2_supporting)	No	No
12	NC_000023.10:g.82763707del	NM_000307.5:c.375del	NP_000298.3:p.(Ser126GlnfsTer16)	Frameshift	IP-Ⅲ malformation	0	0	-	-	-	-	-	-	-	None	Yes-Rare in gnomAD and control, predicted LoF before 340 amino acid	Pathogenic (PVS1, PM2_supporting, PP4)	Pathogenic (PVS1, PP4_strong, PM2_supporting)	Yes	No
13	NC_000023.10:g.82763733_82763736dup	NM_000307.5:c.401_404dup	NP_000298.3:p.(Gln136LeufsTer58)	Frameshift	Not avaiable	0	0	-	-	-	-	-	-	-	None	Yes-Rare in gnomAD and control, predicted LoF before 340 amino acid	Pathogenic (PVS1, PM2_supporting, PP4, PS4_supporting)-Reported:PMID33860785;32952548	Pathogenic (PVS1, PM2_supporting, PP4_strong, PS4_supporting)-Reported:PMID33860785;32952548	Yes	No
14	NC_000023.10:g.82763769_82763773delinsG	NM_000307.5:c.437_441delinsG	NP_000298.3:p.(Glu146GlyfsTer94)	Frameshift	Not avaiable	0	0	-	-	-	-	-	-	-	None	Yes-Rare in gnomAD and control, predicted LoF before 340 amino acid	Likely pathogenic (PVS1, PM2_supporting)	Likely pathogenic (PVS1, PM2_supporting)	No	No
15	NC_000023.10:g.82763774del	NM_000307.5:c.446del	NP_000298.3:p.(Gly149AspfsTer92)	Frameshift	Not avaiable	0	0	-	-	-	-	-	-	-	None	Yes-Rare in gnomAD and control, predicted LoF before 340 amino acid	Likely pathogenic (PVS1, PM2_supporting)	Likely pathogenic (PVS1, PM2_supporting)	No	No
16	NC_000023.10:g.82763837dup	NM_000307.5:c.509dup	NP_000298.3:p.(Asp171GlyfsTer22)	Frameshift	Not avaiable	0	0	-	-	-	-	-	-	-	None	Yes-Rare in gnomAD and control, predicted LoF before 340 amino acid	Likely pathogenic (PVS1, PM2_supporting)	Likely pathogenic (PVS1, PM2_supporting)	No	No
17	NC_000023.10:g.82763977dup	NM_000307.5:c.648dup	NP_000298.3:p.(Leu217ValfsTer9)	Frameshift	Not avaiable	0	0	-	-	-	-	-	-	-	None	Yes-Rare in gnomAD and control, predicted LoF before 340 amino acid	Pathogenic (PVS1, PM2_supporting, PP4, PS4_supporting)-Reported:PMID23767834;35189936	Pathogenic (PVS1, PM2_supporting, PP4_strong, PS4_supporting)-Reported:PMID23767834;35189936	Yes	No
18	NC_000023.10:g.82764040_82764045delinsG	NM_000307.5:c.708_713delinsG	NP_000298.3:p.(Leu238AlafsTer31)	Frameshift	IP-Ⅲ malformation	0	0	-	-	-	-	-	-	-	None	Yes-Rare in gnomAD and control, predicted LoF before 340 amino acid	Pathogenic (PVS1, PM2_supporting, PP4)	Pathogenic (PVS1, PP4_strong, PM2_supporting)	Yes	No
19	NC_000023.10:g.82764155_82764156del	NM_000307.5:c.823_824del	NP_000298.3:p.(Gln275GlyfsTer53)	Frameshift	Not avaiable	0	0	-	-	-	-	-	-	-	None	Yes-Rare in gnomAD and control, predicted LoF before 340 amino acid	Likely pathogenic (PVS1, PM2_supporting)	Likely pathogenic (PVS1, PM2_supporting)	No	No
20	NC_000023.10:g.82764170dup	NM_000307.5:c.839dup	NP_000298.3:p.(Lys281GlufsTer48)	Frameshift	Not avaiable	0	0	-	-	-	-	-	-	-	None	Yes-Rare in gnomAD and control, predicted LoF before 340 amino acid	Likely pathogenic (PVS1, PM2_supporting)	Likely pathogenic (PVS1, PM2_supporting)	No	No
21	NC_000023.10:g.82764191_82764195del	NM_000307.5:c.859_863del	NP_000298.3:p.(Val287CysfsTer40)	Frameshift	Not avaiable	0	0	-	-	-	-	-	-	-	None	Yes-Rare in gnomAD and control, predicted LoF before 340 amino acid	Likely pathogenic (PVS1, PM2_supporting)	Likely pathogenic (PVS1, PM2_supporting)	No	No
22	NC_000023.10:g.82764209del	NM_000307.5:c.877del	NP_000298.3:p.(Leu293TrpfsTer44)	Frameshift	Not avaiable	0	0	-	-	-	-	-	-	-	None	Yes-Rare in gnomAD and control, predicted LoF before 340 amino acid	Likely pathogenic (PVS1, PM2_supporting)	Likely pathogenic (PVS1, PM2_supporting)	No	No
23	NC_000023.10:g.82764224_82764225del	NM_000307.5:c.893_894del	NP_000298.3:p.(Leu298GlnfsTer30)	Frameshift	Not avaiable	0	0	-	-	-	-	-	-	-	None	Yes-Rare in gnomAD and control, predicted LoF before 340 amino acid	Likely pathogenic (PVS1, PM2_supporting)	Likely pathogenic (PVS1, PM2_supporting)	No	No
24	NC_000023.10:g.82764241dup	NM_000307.5:c.909dup	NP_000298.3:p.(Ala304CysfsTer25)	Frameshift	Not avaiable	0	0	-	-	-	-	-	-	-	None	Yes-Rare in gnomAD and control, predicted LoF before 340 amino acid	Pathogenic (PVS1, PM2_supporting, PP1)	Pathogenic (PVS1, PM2_supporting, PP1)	No	No
25	NC_000023.10:g.82764254_82764257dup	NM_000307.5:c.922_925dup	NP_000298.3:p.(Ser309TyrfsTer21)	Frameshift	Not avaiable	0	0	-	-	-	-	-	-	-	None	Yes-Rare in gnomAD and control, predicted LoF before 340 amino acid	Likely pathogenic (PVS1, PM2_supporting)	Likely pathogenic (PVS1, PM2_supporting)	No	No
26	NC_000023.10:g.82764264_82764267delinsAGG	NM_000307.5:c.932_935delinsAGG	NP_000298.3:p.(Leu311GlnfsTer26)	Frameshift	Not avaiable	0	0	-	-	-	-	-	-	-	None	Yes-Rare in gnomAD and control, predicted LoF before 340 amino acid	Likely pathogenic (PVS1, PM2_supporting)	Likely pathogenic (PVS1, PM2_supporting)	No	No
27	NC_000023.10:g.82763564C>T	NM_000307.5:c.232C>T	NP_000298.3:p.(Gln78Ter)	Nonsense	Not avaiable	0	0	-	-	-	-	-	-	-	None	Yes-Rare in gnomAD and control, predicted LoF before 340 amino acid	Pathogenic (PVS1, PM2_supporting, PP4,PS4_supporting)-Reported:PMID33860785	Pathogenic (PVS1, PM2_supporting, PP4_strong,PS4_supporting)-Reported:PMID33860785	Yes	No
28	NC_000023.10:g.82763674G>A	NM_000307.5:c.342G>A	NP_000298.3:p.(Trp114Ter)	Nonsense	Not avaiable	0	0	-	-	-	-	-	-	-	None	Yes-Rare in gnomAD and control, predicted LoF before 340 amino acid	Likely pathogenic (PVS1, PM2_supporting)	Likely pathogenic (PVS1, PM2_supporting)	No	No
29	NC_000023.10:g.82763738C>T	NM_000307.5:c.406C>T	NP_000298.3:p.(Gln136Ter)	Nonsense	Not avaiable	0	0	-	-	-	-	-	-	-	None	Yes-Rare in gnomAD and control, predicted LoF before 340 amino acid	Pathogenic (PVS1, PM2_supporting, PP4,PS4_supporting)-Reported:PMID21633365	Pathogenic (PVS1, PM2_supporting, PP4_strong,PS4_supporting)-Reported:PMID21633365	Yes	No
30	NC_000023.10:g.82763810C>T	NM_000307.5:c.478C>T	NP_000298.3:p.(Gln160Ter)	Nonsense	Not avaiable	0	0	-	-	-	-	-	-	-	None	Yes-Rare in gnomAD and control, predicted LoF before 340 amino acid	Pathogenic (PVS1, PM2_supporting,PS4_supporting)-Reported:PMID30303587	Pathogenic (PVS1, PM2_supporting,PS4_supporting)-Reported:PMID30303587	No	No
31	NC_000023.10:g.82763873C>T	NM_000307.5:c.541C>T	NP_000298.3:p.(Gln181Ter)	Nonsense	Not avaiable	0	0	-	-	-	-	-	-	-	None	Yes-Rare in gnomAD and control, predicted LoF before 340 amino acid	Pathogenic (PVS1, PM2_supporting,PS4_supporting)-Reported:PMID35189936	Pathogenic (PVS1, PM2_supporting,PS4_supporting)-Reported:PMID35189936	No	No
32	NC_000023.10:g.82763909G>T	NM_000307.5:c.577G>T	NP_000298.3:p.(Glu193Ter)	Nonsense	Not avaiable	0	0	-	-	-	-	-	-	-	None	Yes-Rare in gnomAD and control, predicted LoF before 340 amino acid	Likely pathogenic (PVS1, PM2_supporting)	Likely pathogenic (PVS1, PM2_supporting)	No	No
33	NC_000023.10:g.82764001T>A	NM_000307.5:c.669T>A	NP_000298.3:p.(Tyr223Ter)	Nonsense	Not avaiable	0	0	-	-	-	-	-	-	-	None	Yes-Rare in gnomAD and control, predicted LoF before 340 amino acid	Pathogenic (PVS1, PS2_supporting, PM2_supporting,PS4_supporting)-Reported:PMID30176854;35982127	Pathogenic (PVS1, PS2_supporting, PM2_supporting,PS4_supporting)-Reported:PMID30176854;35982127	No	No
34	NC_000023.10:g.82764012_82764015delinsGACCT	NM_000307.5:c.680_683delinsGACCT	NP_000298.3:p.(Phe227Ter)	Nonsense	Not avaiable	0	0	-	-	-	-	-	-	-	None	Yes-Rare in gnomAD and control, predicted LoF before 340 amino acid	Likely pathogenic (PVS1, PM2_supporting)	Likely pathogenic (PVS1, PM2_supporting)	No	No
35	NC_000023.10:g.82764031C>A	NM_000307.5:c.699C>A	NP_000298.3:p.(Cys233Ter)	Nonsense	Not avaiable	0	0	-	-	-	-	-	-	-	None	Yes-Rare in gnomAD and control, predicted LoF before 340 amino acid	Likely pathogenic (PVS1, PM2_supporting)	Likely pathogenic (PVS1, PM2_supporting)	No	No
36	NC_000023.10:g.82764188G>T	NM_000307.5:c.856G>T	NP_000298.3:p.(Glu286Ter)	Nonsense	IP-Ⅲ malformation	0	0	-	-	-	-	-	-	-	None	Yes-Rare in gnomAD and control, predicted LoF before 340 amino acid	Pathogenic (PVS1, PM2_supporting, PP4)	Pathogenic (PVS1, PP4_strong, PM2_supporting)	Yes	No
37	NC_000023.10:g.82764261C>A	NM_000307.5:c.929C>A	NP_000298.3:p.(Ser310Ter)	Nonsense	IP-Ⅲ malformation	0	0	-	-	-	-	-	-	-	None	Yes-Rare in gnomAD and control, predicted LoF before 340 amino acid	Pathogenic (PVS1, PM2_supporting, PP4)	Pathogenic (PVS1, PP4_strong, PM2_supporting)	Yes	No
38	NC_000023.10:g.82764323C>T	NM_000307.5:c.991C>T	NP_000298.3:p.(Gln331Ter)	Nonsense	Not avaiable	0	0	-	-	-	-	-	-	-	None	Yes-Rare in gnomAD and control, predicted LoF before 340 amino acid	Likely pathogenic (PVS1, PM2_supporting)	Likely pathogenic (PVS1, PM2_supporting)	No	No
39	NC_000023.10:g.82763964C>T	NM_000307.5:c.632C>T	NP_000298.3:p.(Thr211Met)	Missense	Not avaiable	0	0	25.9	0.665751	probably_damaging(1)	deleterious(0)	5.31	7.729	likely_pathogenic (0.9995)	None	Yes-Rare in gnomAD and control, non-truncating variants with IP-III	VUS(PP3,PM2_supporting, PP4,PS4_supporting)-Reported:PMID24608376;23076972;26600195;36140227	Likely pathogenic(PP4_strong,PM1,PP3,PM2_supporting, PS4_supporting)-Reported:PMID24608376;23076972;26600195;36140227	Yes	Yes
40	NC_000023.10:g.82763988T>C	NM_000307.5:c.656T>C	NP_000298.3:p.(Leu219Pro)	Missense	IP-Ⅲ malformation	0	0	28.9	0.84	probably_damaging(1)	deleterious(0)	4.99	7.838	likely_pathogenic (0.9999)	None	Yes-Rare in gnomAD and control, non-truncating variants with IP-III	VUS (PP3_moderate,PP4,PM2_supporting)	Likely pathogenic(PP4_strong,PM1,PP3_moderate,PM2_supporting)	Yes	Yes
41	NC_000023.10:g.82764032A>T	NM_000307.5:c.700A>T	NP_000298.3:p.(Arg234Trp)	Missense	IP-Ⅲ malformation	0	0	29.7	0.666	probably_damaging(1)	deleterious(0)	5.31	7.729	likely_pathogenic (0.9998)	None	Yes-Rare in gnomAD and control, non-truncating variants with IP-III	VUS (PP3_moderate,PP4,PM2_supporting)	Likely pathogenic(PP4_strong,PM1,PP3_moderate,PM2_supporting)	Yes	Yes
42	NC_000023.10:g.82764095T>C	NM_000307.5:c.763T>C	NP_000298.3:p.(Trp255Arg)	Missense	IP-Ⅲ malformation	0	0	25.4	0.901	probably_damaging(1)	deleterious(0)	5.07	7.838	likely_pathogenic (0.9999)	None	Yes-Rare in gnomAD and control, non-truncating variants with IP-III	VUS (PP3,PP4,PM2_supporting)	Likely pathogenic(PP4_strong,PM1,PP3,PM2_supporting)	Yes	Yes
43	NC_000023.10:g.82764176C>T	NM_000307.5:c.844C>T	NP_000298.3:p.(Arg282Trp)	Missense	IP-Ⅲ malformation	0	0	26.2	0.909	probably_damaging(1)	deleterious(0)	-0.44	0.277	likely_pathogenic (0.9996)	None	Yes-Rare in gnomAD and control, non-truncating variants with IP-III	VUS (PM5,PP3,PP4,PM2_supporting)	Likely pathogenic(PP4_strong,PM5,PP3,PM2_supporting)	Yes	Yes
44	NC_000023.10:g.82764213A>G	NM_000307.5:c.881A>G	NP_000298.3:p.(Glu294Gly)	Missense	IP-Ⅲ malformation	0	0	27.9	0.907	probably_damaging(0.999)	deleterious(0)	5.07	9.113	likely_pathogenic (0.9955)	None	Yes-Rare in gnomAD and control, non-truncating variants with IP-III	VUS (PP3,PP4,PM2_supporting)	Likely pathogenic(PP4_strong,PM1,PP3,PM2_supporting)	Yes	Yes
45	NC_000023.10:g.82764294T>A	NM_000307.5:c.962T>A	NP_000298.3:p.(Val321Glu)	Missense	IP-Ⅲ malformation	0	0	29	0.845	probably_damaging(0.963)	deleterious(0)	5.07	6.105	likely_pathogenic (0.9988)	None	Yes-Rare in gnomAD and control, non-truncating variants with IP-III	VUS (PP3_moderate,PP4,PM2_supporting,PS4_supporting)-Reported:PMID35189936;32048449	Likely pathogenic (PP4_strong,PP3_moderate,PM2_supporting,PS4_supporting)-Reported:PMID35189936;32048449	Yes	Yes
46	NC_000023.10:g.82764308T>A	NM_000307.5:c.976T>A	NP_000298.3:p.(Phe326Ile)	Missense	IP-Ⅲ malformation	0	0	27.7	0.963	probably_damaging(1)	deleterious(0)	5.07	7.838	likely_pathogenic (0.9998)	None	Yes-Rare in gnomAD and control, non-truncating variants with IP-III	VUS (PP3,PP4,PM2_supporting)	Likely pathogenic(PP4_strong,PM1,PP3,PM2_supporting)	Yes	Yes
47	NC_000023.10:g.82764317C>G	NM_000307.5:c.985C>G	NP_000298.3:p.(Arg329Gly)	Missense	Not avaiable	0	0	24.4	0.568574	probably_damaging(1)	deleterious(0)	0.958	0.069	likely_pathogenic (0.9995)	None	Yes-Rare in gnomAD and control, non-truncating variants with IP-III	VUS(PS2_supporting, PM2_supporting, PP4, PS4_supporting)-Reported:PMID9109724;35982127	Likely pathogenic(PP4_strong,PM1,PS2_supporting, PM2_supporting, PS4_supporting)-Reported:PMID9109724;35982127	Yes	Yes
48	NC_000023.10:g.82764406del	NM_000307.5:c.1075del	NP_000298.3:p.(His359MetfsTer110)	Stop-loss	IP-Ⅲ malformation	0	0	-	-	-	-	-	-	-	None	Yes-Rare in gnomAD and control, non-truncating variants with IP-III	VUS(PM4, PS2_supporting, PP4, PS3_supporting)	Likely pathogenic(PP4_strong,PM4, PS2_supporting, PS3_supporting)	Yes	Yes
49	NC_000023.10:g.82764416T>C	NM_000307.5:c.1084T>C	NP_000298.3:p.(Ter362ArgextTer113)	Stop-loss	Not avaiable	0	0	-	-	-	-	-	-	-	None	Yes-Rare in gnomAD and control, non-truncating variants with IP-III	Likely pathogenic (PM4,PM2_supporting, PP4,PS4_supporting,PS3_supporting)-Reported:PMID31581539;24608376;23076972;26600195;36140227	Likely pathogenic (PP4_strong,PM4,PM2_supporting,PS4_supporting,PS3_supporting)-Reported:PMID31581539;24608376;23076972;26600195;36140227	Yes	No
50	NC_000023.10:g.82764417G>C	NM_000307.5:c.1085G>C	NP_000298.3:p.(Ter362SerextTer113)	Stop-loss	Not avaiable	0	0	-	-	-	-	-	-	-	None	Yes-Rare in gnomAD and control, non-truncating variants with IP-III	Likely pathogenic (PM4, PM5, PM2_supporting,PS3_supporting)	Likely pathogenic (PM4, PM5, PM2_supporting,PS3_supporting)	No	No
51	NC_000023.10:g.82764417G>T	NM_000307.5:c.1085G>T	NP_000298.3:p.(Ter362LeuextTer113)	Stop-loss	Not avaiable	0	0	-	-	-	-	-	-	-	None	Yes-Rare in gnomAD and control, non-truncating variants with IP-III	Likely pathogenic (PM4,PM5, PM2_supporting,PS3_supporting)	Likely pathogenic (PM4,PM5, PM2_supporting,PS3_supporting)	No	No
52	NC_000023.10:g.82764415_82764418del	NM_000307.5:c.1086_*3del	NP_000298.3:p.(Ter362TrpextTer105)	Stop-loss	Not avaiable	0	0	-	-	-	-	-	-	-	None	Yes-Rare in gnomAD and control, non-truncating variants with IP-III	VUS(PM4,PM2_supporting, PP4, PS4_supporting)-Reported:PMID23076972	Likely pathogenic ( PP4_strong,PM4,PM2_supporting, PS4_supporting)-Reported:PMID23076972	Yes	Yes
53	NC_000023.10:g.82763940_82763942del	NM_000307.5:c.608_610del	NP_000298.3:p.(Gln203del)	In-frame	IP-Ⅲ malformation	0	0	-	-	-	-	-	-	-	None	Yes-Rare in gnomAD and control, non-truncating variants with IP-III	VUS (PM4,PP4,PM2_supporting)	Likely pathogenic (PP4_strong,PM4,PM2_supporting)	Yes	Yes
54	NC_000023.10:g.82763940_82763942del	NM_000307.5:c.614_616del	NP_000298.3:p.(Arg205del)	In-frame	Not avaiable	0	0	-	-	-	-	-	-	-	None	Yes-Rare in gnomAD and control, non-truncating variants with IP-III	VUS(PM4,PM2_supporting,PP4,PS4_supporting)-Reported:PMID35189936	Likely pathogenic(PP4_strong,PM4,PM2_supporting,PS4_supporting)-Reported:PMID35189936	Yes	Yes
55	NC_000023.10:g.82764249_82764251del	NM_000307.5:c.919_921del	NP_000298.3:p.(Glu307del)	In-frame	IP-Ⅲ malformation	0	0	-	-	-	-	-	-	-	None	Yes-Rare in gnomAD and control, non-truncating variants with IP-III	VUS (PM4,PP4, PM2_supporting,PS4_supporting)-Reported:PMID31581539	Likely pathogenic (PM4,PP4_strong, PM2_supporting,PS4_supporting)-Reported:PMID31581539	Yes	Yes
56	NC_000023.10:g.82764256_82764258del	NM_000307.5:c.927_929del	NP_000298.3:p.(Ser310del)	In-frame	Not avaiable	0	0	-	-	-	-	-	-	-	None	Yes-Rare in gnomAD and control, non-truncating variants with IP-III	Likely pathogenic (PM4, PS3_supporting,PM2_supporting, PP4, PP1, PS4_supporting)Reported:PMID19671658;21250553;30176854	Pathogenic (PP4_strong,PM4, PS3_supporting,PM2_supporting, PP1, PS4_supporting)Reported:PMID19671658;21250553;30176854	Yes	Yes
57	NC_000023.10:g.82763354C>T	NM_000307.5:c.22C>T	NP_000298.3:p.(Pro8Ser)	Missense	Not avaiable	0	0	22.4	0.609	benign(0.153)	tolerated_low_confidence(0.21)	4.82	4.245	likely_benign (0.2161)	None	No	VUS (PM2_supporting, BP4)	VUS (PM2_supporting, BP4)	No	No
58	NC_000023.10:g.82763445T>A	NM_000307.5:c.113T>A	NP_000298.3:p.(Leu38His)	Missense	Not avaiable	0	0	25	0.199674	possibly_damaging(0.91)	deleterious_low_confidence(0.01)	4.46	2.245	likely_benign (0.3085)	None	No	VUS (PM2_supporting)	VUS (PM2_supporting)	No	No
59	NC_000023.10:g.82763462C>G	NM_000307.5:c.130C>G	NP_000298.3:p.(Gln44Glu)	Missense	EVA with mondini malformation without IP-III	0	0	22.4	0.029487	benign(0.119)	deleterious_low_confidence(0.05)	4.32	5.16	likely_benign (0.1501)	SLC26A4 c.[1519delT];[919-2A>G]	No	Likely benign (PM2_supporting, BP5, BP4)	Likely benign (PM2_supporting, BP5, BP4)	No	No
60	NC_000023.10:g.82763582G>C	NM_000307.5:c.250G>C	NP_000298.3:p.(Gly84Arg)	Missense	Not avaiable	2.203e-05	0	24.3	0.6341	possibly_damaging(0.453)	deleterious(0.01)	4.86	8.852	likely_pathogenic (0.6425)	USH2A c.[2653C>T;419C>A]	No	Likely benign (PM2_supporting, BP5)	Likely benign (PM2_supporting, BP5)	No	No
61	NC_000023.10:g.82763618C>T	NM_000307.5:c.286C>T	NP_000298.3:p.(His96Tyr)	Missense	EVA without IP-III	0	0	24.4	0.048487	possibly_damaging(0.808)	deleterious(0)	5.01	7.549	ambiguous (0.3757)	SLC26A4 c.[1341+2T>C];[919-2A>G]	No	Likely benign (PM2_supporting, BP5)	Likely benign (PM2_supporting, BP5)	No	No
62	NC_000023.10:g.82763622G>A	NM_000307.5:c.290G>A	NP_000298.3:p.(Arg97His)	Missense	Not avaiable	4.365e-05	0	24.1	0.045649	possibly_damaging(0.656)	deleterious(0.03)	4.13	3.239	likely_benign (0.2192)	None	No	VUS (PM2_supporting)	VUS (PM2_supporting)	No	No
63	NC_000023.10:g.82763795G>C	NM_000307.5:c.463G>C	NP_000298.3:p.(Ala155Pro)	Missense	Not avaiable	0.00012	0	8.584	0.026211	benign(0)	tolerated_low_confidence(0.38)	3.46	-0.052	likely_benign (0.0715)	None	No	VUS (BP4_strong)	VUS (BP4_strong)	No	No
64	NC_000023.10:g.82763821C>A	NM_000307.5:c.489C>A	NP_000298.3:p.(His163Gln)	Missense	Not avaiable	0	0	8.775	0.051843	benign(0.151)	deleterious(0.03)	-4.16	0.199	likely_benign (0.1654)	None	No	VUS (PM2_supporting,BP4_strong)	VUS (PM2_supporting,BP4_strong)	No	No
65	NC_000023.10:g.82763936A>G	NM_000307.5:c.604A>G	NP_000298.3:p.(Lys202Glu)	Missense	Not avaiable	0	0	27.7	0.722174	probably_damaging(0.998)	deleterious(0)	5.31	9.075	likely_pathogenic (0.9998)	None	No	VUS (PM2_supporting,PP3)	VUS (PM2_supporting,PP3,PM1_supporting)	Yes	No
66	NC_000023.10:g.82763966C>G	NM_000307.5:c.634C>G	NP_000298.3:p.(Gln212Glu)	Missense	Not avaiable	0	0	24.8	0.541616	probably_damaging(1)	deleterious(0)	5.31	7.729	likely_pathogenic (0.9716)	None	No	VUS (PM2_supporting)	VUS (PM2_supporting,PM1_supporting)	Yes	No
67	NC_000023.10:g.82764020A>G	NM_000307.5:c.688A>G	NP_000298.3:p.(Thr230Ala)	Missense	Not avaiable	0	0	23.6	0.318152	benign(0.261)	deleterious(0)	5.07	9.113	likely_pathogenic (0.9986)	None	No	VUS (PM5,PM2_supporting)	VUS (PM5,PM2_supporting,PM1_supporting)	Yes	No
68	NC_000023.10:g.82764038G>C	NM_000307.5:c.706G>C	NP_000298.3:p.(Glu236Gln)	Missense	Not avaiable	0	0	26.9	0.69526	probably_damaging(1)	deleterious(0)	5.07	9.774	likely_pathogenic (0.99)	None	No	VUS (PM5,PM2_supporting,PP3)	VUS (PM5,PM2_supporting,PP3,PM1_supporting)	Yes	No
69	NC_000023.10:g.82764063A>C	NM_000307.5:c.731A>C	NP_000298.3:p.(Asn244Thr)	Missense	Not avaiable	0	0	26.2	0.639516	probably_damaging(0.998)	deleterious(0)	5.07	9.113	likely_pathogenic (0.997)	None	No	VUS (PM2_supporting,PP3)	VUS (PM2_supporting,PP3,PM1_supporting)	Yes	No
70	NC_000023.10:g.82764125A>G	NM_000307.5:c.793A>G	NP_000298.3:p.(Ser265Gly)	Missense	Not avaiable	0	0	23.5	0.167004	benign(0.007)	deleterious(0.01)	3.9	7.291	likely_benign (0.195)	None	No	VUS (PM2_supporting)	VUS (PM2_supporting)	No	No
71	NC_000023.10:g.82764200A>G	NM_000307.5:c.868A>G	NP_000298.3:p.(Lys290Glu)	Missense	Not avaiable	0	0	27.5	0.827501	probably_damaging(0.999)	deleterious(0)	5.07	9.113	likely_pathogenic (0.9997)	None	No	VUS (PM5,PM2_supporting,PP3)	VUS (PM5,PM2_supporting,PP3,PM1_supporting)	Yes	No
72	NC_000023.10:g.82764201A>C	NM_000307.5:c.869A>C	NP_000298.3:p.(Lys290Thr)	Missense	Not avaiable	0	0	27	0.847804	probably_damaging(1)	deleterious(0)	5.07	9.113	likely_pathogenic (0.9969)	None	No	VUS (PM5,PM2_supporting,PP3)	VUS (PM5,PM2_supporting,PP3,PM1_supporting)	Yes	No
73	NC_000023.10:g.82764212G>A	NM_000307.5:c.880G>A	NP_000298.3:p.(Glu294Lys)	Missense	Not avaiable	0	0	28.9	0.804195	probably_damaging(0.995)	deleterious(0)	5.07	9.774	likely_pathogenic (0.9989)	None	No	VUS (PM5,PP3_moderate,PM2_supporting)	Likely pathogenic (PM5,PP3_moderate,PM2_supporting,PM1_supporting)	Yes	Yes
74	NC_000023.10:g.82764216C>T	NM_000307.5:c.884C>T	NP_000298.3:p.(Thr295Met)	Missense	Not avaiable	2.234e-06	0	23	0.118385	benign(0.046)	deleterious(0)	5.07	1.988	likely_benign (0.1872)	None	No	VUS (PM2_supporting)	VUS (PM2_supporting,PM1_supporting)	Yes	No
75	NC_000023.10:g.82764239C>T	NM_000307.5:c.907C>T	NP_000298.3:p.(Pro303Ser)	Missense	Not avaiable	0	0	25.3	0.882622	probably_damaging(1)	deleterious(0)	5.07	7.729	likely_pathogenic (0.9998)	None	No	VUS (PM2_supporting,PP3,PP4,PS4_supporting)-reported:PMID24608376;32885640	Likely pathogenic (PP4_strong,PM2_supporting,PP3,PS4_supporting)-reported:PMID24608376;32885640	Yes	Yes
76	NC_000023.10:g.82764242G>A	NM_000307.5:c.910G>A	NP_000298.3:p.(Ala304Thr)	Missense	Not avaiable	2.957e-05	0	21.8	0.094986	benign(0.146)	deleterious(0.01)	4.19	1.058	likely_benign (0.1869)	None	No	VUS (PM2_supporting,BP4)	VUS (PM2_supporting,PM1_suporting,BP4)	Yes	No
77	NC_000023.10:g.82764296G>A	NM_000307.5:c.964G>A	NP_000298.3:p.(Val322Met)	Missense	Not avaiable	0	0	27.6	0.918008	probably_damaging(0.999)	deleterious(0)	5.07	9.774	likely_pathogenic (0.9987)	None	No	VUS (PM2_supporting,PP3)	VUS (PM2_supporting,PM1_suporting,PP3)	Yes	No
78	NC_000023.10:g.82764306G>T	NM_000307.5:c.974G>T	NP_000298.3:p.(Trp325Leu)	Missense	Not avaiable	0	0	30	0.945688	probably_damaging(1)	deleterious(0)	5.07	9.774	likely_pathogenic (0.9987)	None	No	VUS (PP3_moderate,PM2_supporting)	VUS (PP3_moderate,PM1_suporting,PM2_supporting)	Yes	No
79	NC_000023.10:g.82764307G>T	NM_000307.5:c.975G>T	NP_000298.3:p.(Trp325Cys)	Missense	Not avaiable	0	0	32	0.873675	probably_damaging(1)	deleterious(0)	4.19	9.774	likely_pathogenic (0.9999)	None	No	VUS (PP3_moderate,PM2_supporting)	VUS (PP3_moderate,PM1_suporting,PM2_supporting)	Yes	No
#Final classification was assigned according to ACMG/AMP combinatorial rules.

## Sheet: S4
Supplemental Table 4. Summary of detected CNVs of POU3F4 gene and 1Mb upstream in CDGC cohort after filtering
No.	HGVS_Genomic_GRCh37	Consequence	POPMAX allele frequency in gnomAD (V4.1.0)	Temproal bone CT	Other gene diagnosis in the same patient	Candidate cis-regulatory elements(cCRE) annotations								Evidence of pathogenicity based on ACMG CNV 2020 guidelines^						Inclusion in the CDGC high-confidence pathogenic set?
						Published regulatory domains	ENCODE4 Registry	Number of cCREs in Human super-enhancer database (SEdb)	Number of cCREs in Human Enhancer Disease Database (HEDD)	Number of cCREs in Human ACtive Enhancers (HACER)	Number of cCREs in GREENDB	Number of cCREs in FANTOM	Number of cCREs in DiseaseEnhancer	Section1: Initial assessment of genomic content&	Section2: Overlap with regions of interest	Section3: Evaluation of gene number	Section4: Evaluation against public data sources	Section5: Evaluation against patient Fx/Hx	Total score and pathogenicity classification
1	NC_000023.10:g.80551315_85061186del	CNV	0	Not avaiable	None	/	/	/	/	/	/	/	/	1A=0, Contains protein-coding	2A=1: Within whole POU3F4 gene which is an established HI gene	3A=0, Contains 0-24genes	/	5F=0,Inheritance information is unavailable or uninformative	1, Pathogenic	Yes
2	NC_000023.10:g.81299432_83512874del	CNV	0	Not avaiable	None	/	/	/	/	/	/	/	/	1A=0, Contains protein-coding	2A=1: Within whole POU3F4 gene which is an established HI gene	3A=0, Contains 0-24genes	/	5F=0,Inheritance information is unavailable or uninformative	1, Pathogenic	Yes
3	NC_000023.10:g.81841279_89668337del	CNV	0	Not avaiable	None	/	/	/	/	/	/	/	/	1A=0, Contains protein-coding	2A=1: Within whole POU3F4 gene which is an established HI gene	3A=0, Contains 0-24genes	/	5H=0.45, Inheritance information is unavailable or uninformative. The patient phenotype is highly specific and consistent with what has been described in similar cases	1.45, Pathogenic	Yes
4	NC_000023.10:g.82043507_82854212del	CNV	0	Not avaiable	None	/	/	/	/	/	/	/	/	1A=0, Contains protein-coding	2A=1: Within whole POU3F4 gene which is an established HI gene	3A=0, Contains 0-24genes	/	5F=0,Inheritance information is unavailable or uninformative	1, Pathogenic	Yes
5	NC_000023.10:g.82267902_82771732del	CNV	0	Not avaiable	None	/	/	/	/	/	/	/	/	1A=0, Contains protein-coding	2A=1: Within whole POU3F4 gene which is an established HI gene	3A=0, Contains 0-24genes	/	5F=0,Inheritance information is unavailable or uninformative	1, Pathogenic	Yes
6	NC_000023.10:g.82284714_89391869del	CNV	0	Not avaiable	None	/	/	/	/	/	/	/	/	1A=0, Contains protein-coding	2A=1: Within whole POU3F4 gene which is an established HI gene	3A=0, Contains 0-24genes	/	5F=0,Inheritance information is unavailable or uninformative	1, Pathogenic	Yes
7	NC_000023.10:g.82318260_85373609del	CNV	0	Not avaiable	None	/	/	/	/	/	/	/	/	1A=0, Contains protein-coding	2A=1: Within whole POU3F4 gene which is an established HI gene	3A=0, Contains 0-24genes	/	5F=0,Inheritance information is unavailable or uninformative	1, Pathogenic	Yes
8	NC_000023.10:g.82364967_84226187del	CNV	0	Not avaiable	None	/	/	/	/	/	/	/	/	1A=0, Contains protein-coding	2A=1: Within whole POU3F4 gene which is an established HI gene	3A=0, Contains 0-24genes	/	5F=0,Inheritance information is unavailable or uninformative	1, Pathogenic	Yes
9	NC_000023.10:g.82398115_92930582del	CNV	0	Not avaiable	None	/	/	/	/	/	/	/	/	1A=0, Contains protein-coding	2A=1: Within whole POU3F4 gene which is an established HI gene	3A=0, Contains 0-24genes	/	5F=0,Inheritance information is unavailable or uninformative	1, Pathogenic	Yes
10	NC_000023.10:g.82473841_83908624del	CNV	0	Not avaiable	None	/	/	/	/	/	/	/	/	1A=0, Contains protein-coding	2A=1: Within whole POU3F4 gene which is an established HI gene	3A=0, Contains 0-24genes	/	5F=0,Inheritance information is unavailable or uninformative	1, Pathogenic	Yes
11	NC_000023.10:g.82521444_82966045del	CNV	0	Not avaiable	None	/	/	/	/	/	/	/	/	1A=0, Contains protein-coding	2A=1: Within whole POU3F4 gene which is an established HI gene	3A=0, Contains 0-24genes	/	5F=0,Inheritance information is unavailable or uninformative	1, Pathogenic	Yes
12	NC_000023.10:g.82639387_89968789del	CNV	0	Not avaiable	None	/	/	/	/	/	/	/	/	1A=0, Contains protein-coding	2A=1: Within whole POU3F4 gene which is an established HI gene	3A=0, Contains 0-24genes	/	5F=0,Inheritance information is unavailable or uninformative	1, Pathogenic	Yes
13	NC_000023.10:g.82659442_83953899del	CNV	0	Not avaiable	None	/	/	/	/	/	/	/	/	1A=0, Contains protein-coding	2A=1: Within whole POU3F4 gene which is an established HI gene	3A=0, Contains 0-24genes	/	5H=0.45, Inheritance information is unavailable or uninformative. The patient phenotype is highly specific and consistent with what has been described in similar cases	1.45, Pathogenic	Yes
14	NC_000023.10:g.82673880_82817408del	CNV	0	Not avaiable	None	/	/	/	/	/	/	/	/	1A=0, Contains protein-coding	2A=1: Within whole POU3F4 gene which is an established HI gene	3A=0, Contains 0-24genes	/	5F=0,Inheritance information is unavailable or uninformative	1, Pathogenic	Yes
15	NC_000023.10:g.82697200_82823100del#	CNV	0	Not avaiable	None	/	/	/	/	/	/	/	/	1A=0, Contains protein-coding	2A=1: Within whole POU3F4 gene which is an established HI gene	3A=0, Contains 0-24genes	/	5H=0.45, Inheritance information is unavailable or uninformative. The patient phenotype is highly specific and consistent with what has been described in similar cases	1.45, Pathogenic	Yes
16	NC_000023.10:g.82711029_82767133delins9	CNV	0	Not avaiable	None	/	/	/	/	/	/	/	/	1A=0, Contains protein-coding	2A=1: Within whole POU3F4 gene which is an established HI gene	3A=0, Contains 0-24genes	/	5F=0,Inheritance information is unavailable or uninformative	1, Pathogenic	Yes
17	NC_000023.10:g.82722659_83517611del	CNV	0	Not avaiable	None	/	/	/	/	/	/	/	/	1A=0, Contains protein-coding	2A=1: Within whole POU3F4 gene which is an established HI gene	3A=0, Contains 0-24genes	/	5F=0,Inheritance information is unavailable or uninformative	1, Pathogenic	Yes
18	NC_000023.10:g.82732296_83037847delinsT	CNV	0	Not avaiable	None	/	/	/	/	/	/	/	/	1A=0, Contains protein-coding	2A=1: Within whole POU3F4 gene which is an established HI gene	3A=0, Contains 0-24genes	/	5F=0,Inheritance information is unavailable or uninformative	1, Pathogenic	Yes
19	NC_000023.10:g.82740674_83305469delins12	CNV	0	Not avaiable	None	/	/	/	/	/	/	/	/	1A=0, Contains protein-coding	2A=1: Within whole POU3F4 gene which is an established HI gene	3A=0, Contains 0-24genes	/	5F=0,Inheritance information is unavailable or uninformative	1, Pathogenic	Yes
20	NC_000023.10:g.82743558_82763607del	CNV	0	Not avaiable	None	/	/	/	/	/	/	/	/	1A=0, Contains protein-coding	2C-1=1, Partial overlap with the 5’ end of an established HI gene (3’ end of the gene not involved), and coding sequence is involved	3A=0, Contains 0-24genes	/	5F=0,Inheritance information is unavailable or uninformative	1, Pathogenic	Yes
21	NC_000023.10:g.82754694_82763855del	CNV	0	Not avaiable	None	/	/	/	/	/	/	/	/	1A=0, Contains protein-coding	2C-1=1, Partial overlap with the 5’ end of an established HI gene (3’ end of the gene not involved), and coding sequence is involved	3A=0, Contains 0-24genes	/	5F=0,Inheritance information is unavailable or uninformative	1, Pathogenic	Yes
22	NC_000023.10:g.82763313_82777257del	CNV	0	Not avaiable	None	/	/	/	/	/	/	/	/	1A=0, Contains protein-coding	2C-1=1, Partial overlap with the 5’ end of an established HI gene (3’ end of the gene not involved), and coding sequence is involved	3A=0, Contains 0-24genes	/	5F=0,Inheritance information is unavailable or uninformative	1, Pathogenic	Yes
23	NC_000023.10:g.79225792_82221570del	CNV	0	Not avaiable	None	Enhancers-HCNR81675, HCNR81728	Distal enhancer: 174 CA:134 CA-CTCF:43 TF:29 CA-TF:3 CA-H3K4me3:19 Proximal enhancer:18 Promoter:2	typical_enhancer:4907 super_enhancer:209	disease_enhancers:5	typical_enhancer:302 active_enhancer:78	typical_enhancer:322	typical_enhancer:10	typical_enhancer:294	1A=0, Contains known functionally important elements-enhancers	2A=1: Complete overlap of an established HI gene/genomic region	3A=0, Contains 0-24genes	/	5F=0,Inheritance information is unavailable or uninformative	1, Pathogenic	Yes
24	NC_000023.10:g.81084311_81996054del	CNV	0	Not avaiable	None	Enhancers-HCNR81675, HCNR81728	Distal enhancer: 57 CA:58 CA-CTCF:16 TF:11 CA-TF:3 CA-H3K4me3:8	typical_enhancer:904 super_enhancer:79	0	typical_enhancer:30 active_enhancer:17	typical_enhancer:64	typical_enhancer:4	typical_enhancer:64	1A=0, Contains known functionally important elements-enhancers	2A=1: Complete overlap of an established HI gene/genomic region	3A=0, Contains 0-24genes	/	5F=0,Inheritance information is unavailable or uninformative	1, Pathogenic	Yes
25	NC_000023.10:g.81107445_81970456del	CNV	0	Not avaiable	None	Enhancers-HCNR81675, HCNR81728	Distal enhancer: 48 CA:53 CA-CTCF:15 TF:11 CA-TF:3 CA-H3K4me3:8	typical_enhancer:640 super_enhancer:57	0	typical_enhancer:18 active_enhancer:13	typical_enhancer:56	typical_enhancer:2	typical_enhancer:56	1A=0, Contains known functionally important elements-enhancers	2A=1: Complete overlap of an established HI gene/genomic region	3A=0, Contains 0-24genes	/	5F=0,Inheritance information is unavailable or uninformative	1, Pathogenic	Yes
26	NC_000023.10:g.81238966_81935040del	CNV	0	Not avaiable	None	Enhancers-HCNR81675, HCNR81728	Distal enhancer: 36 CA:35 CA-CTCF:10 TF:9 CA-TF:3 CA-H3K4me3:4	typical_enhancer:466 super_enhancer:35	0	typical_enhancer:15 active_enhancer:10	typical_enhancer:43	typical_enhancer:2	typical_enhancer:42	1A=0, Contains known functionally important elements-enhancers	2A=1: Complete overlap of an established HI gene/genomic region	3A=0, Contains 0-24genes	/	5F=0,Inheritance information is unavailable or uninformative	1, Pathogenic	Yes
27	NC_000023.10:g.81759355_82015085del	CNV	0	Not avaiable	None	Enhancers-HCNR81675, HCNR81728	Distal enhancer: 40 CA:23 CA-CTCF:4 TF:4 CA-TF:2 CA-H3K4me3:1	typical_enhancer:637 super_enhancer:123	0	typical_enhancer:17 active_enhancer:9	typical_enhancer:37	typical_enhancer:2	typical_enhancer:37	1A=0, Contains known functionally important elements-enhancers	2A=1: Complete overlap of an established HI gene/genomic region	3A=0, Contains 0-24genes	/	5F=0,Inheritance information is unavailable or uninformative	1, Pathogenic	Yes
28	NC_000023.10:g.81805114_81878169del	CNV	0	Not avaiable	None	Enhancers-HCNR81675, HCNR81728	Distal enhancer: 6 CA:10 CA-CTCF:1 TF:1 CA-H3K4me3:1	typical_enhancer:119	0	typical_enhancer:2 active_enhancer:2	typical_enhancer:5	0	typical_enhancer:8	1A=0, Contains known functionally important elements-enhancers	2A=1: Complete overlap of an established HI gene/genomic region	3A=0, Contains 0-24genes	/	5F=0,Inheritance information is unavailable or uninformative	1, Pathogenic	Yes
29	NC_000023.10:g.81839469_82004842del	CNV	0	Not avaiable	None	Enhancers-HCNR81728	Distal enhancer: 35 CA:19 CA-CTCF:3 TF:4 CA-TF:1	typical_enhancer:563 super_enhancer:87	0	typical_enhancer:15 active_enhancer:7	typical_enhancer:29	typical_enhancer:2	typical_enhancer:34	1A=0, Contains known functionally important elements-enhancers	2A=1: Complete overlap of an established HI gene/genomic region	3A=0, Contains 0-24genes	/	5F=0,Inheritance information is unavailable or uninformative	1, Pathogenic	Yes
30	NC_000023.10:g.80607001_80939000del#	CNV	0	Not avaiable	None	0	Distal enhancer: 15 CA:15 CA-CTCF:6 TF:2 Proximal enhancer:1 CA-H3K4me3:3	typical_enhancer:110	disease_enhancers:1	typical_enhancer:4 active_enhancer:4	typical_enhancer:13	0	typical_enhancer:15	1B=(-0.6, does not contain protein-coding or any known functionally important elements)	/	3A=0, contains 0 gene	/	5F=0,Inheritance information is unavailable or uninformative	-0.6 Variant of Uncertain Significance	No
31	NC_000023.10:g.80612001_80817000del#	CNV	0	Not avaiable	None	0	Distal enhancer: 9 CA:10 CA-CTCF:5 TF:1 Proximal enhancer:1 CA-H3K4me3:3	typical_enhancer:55	disease_enhancers:1	typical_enhancer:3 active_enhancer:3	typical_enhancer:11	0	typical_enhancer:8	1B=(-0.6, does not contain protein-coding or any known functionally important elements)	/	3A=0, contains 0 gene	/	5F=0,Inheritance information is unavailable or uninformative	-0.6 Variant of Uncertain Significance	No
32	NC_000023.10:g.81089001_81097000del#	CNV	0	Not avaiable	None	0	0	typical_enhancer:84	0	typical_enhancer:1 active_enhancer:1	typical_enhancer:1	0	0	1B=(-0.6, does not contain protein-coding or any known functionally important elements)	/	3A=0, contains 0 gene	/	5F=0,Inheritance information is unavailable or uninformative	-0.6 Variant of Uncertain Significance	No
33	NC_000023.10:g.81338001_81392000del#	CNV	0	Not avaiable	None	0	Distal enhancer: 12 TF:1 CA-H3K4me3:1	typical_enhancer:68 super_enhancer:25	0	typical_enhancer:11	typical_enhancer:11	typical_enhancer:6	0	1B=(-0.6, does not contain protein-coding or any known functionally important elements)	/	3A=0, contains 0 gene	/	5F=0,Inheritance information is unavailable or uninformative	-0.6 Variant of Uncertain Significance	No
34	NC_000023.10:g.81348001_81357000del#	CNV	0	Not avaiable	None	0	Distal enhancer: 1	typical_enhancer:3 super_enhancer:6	0	0	typical_enhancer:1	0	0	1B=(-0.6, does not contain protein-coding or any known functionally important elements)	/	3A=0, contains 0 gene	/	5F=0,Inheritance information is unavailable or uninformative	-0.6 Variant of Uncertain Significance	No
35	NC_000023.10:g.81365001_81375000del#	CNV	0	Not avaiable	None	0	TF:1	super_enhancer:11	0	0	0	0	0	1B=(-0.6, does not contain protein-coding or any known functionally important elements)	/	3A=0, contains 0 gene	/	5F=0,Inheritance information is unavailable or uninformative	-0.6 Variant of Uncertain Significance	No
36	NC_000023.10:g.81793001_81803000del#	CNV	0	Not avaiable	None	0	0	typical_enhancer:2	0	0	0	0	0	1B=(-0.6, does not contain protein-coding or any known functionally important elements)	/	3A=0, contains 0 gene	/	5F=0,Inheritance information is unavailable or uninformative	-0.6 Variant of Uncertain Significance	No
37	NC_000023.10:g.81818001_81828000del#	CNV	0	Not avaiable	None	0	CA:1 CA-CTCF:1	typical_enhancer:2	0	0	0	0	0	1B=(-0.6, does not contain protein-coding or any known functionally important elements)	/	3A=0, contains 0 gene	/	5F=0,Inheritance information is unavailable or uninformative	-0.6 Variant of Uncertain Significance	No
38	NC_000023.10:g.81982001_81989000del#	CNV	0	Not avaiable	None	0	Distal enhancer: 2	typical_enhancer:107 super_enhancer:15	0	typical_enhancer:7 active_enhancer:3	typical_enhancer:3	typical_enhancer:1	typical_enhancer:1	1B=(-0.6, does not contain protein-coding or any known functionally important elements)	/	3A=0, contains 0 gene	/	5F=0,Inheritance information is unavailable or uninformative	-0.6 Variant of Uncertain Significance	No
39	NC_000023.10:g.81988001_82063000del#	CNV	0	Not avaiable	None	0	Distal enhancer: 23 CA:4 CA-CTCF:1 TF:1	typical_enhancer:347 super_enhancer:115	0	typical_enhancer:6 active_enhancer:6	typical_enhancer:19	typical_enhancer:19	0	1B=(-0.6, does not contain protein-coding or any known functionally important elements)	/	3A=0, contains 0 gene	/	5F=0,Inheritance information is unavailable or uninformative	-0.6 Variant of Uncertain Significance	No
40	NC_000023.10:g.82039001_82048000del#	CNV	0	Not avaiable	None	0	0	typical_enhancer:1	0	0	0	0	0	1B=(-0.6, does not contain protein-coding or any known functionally important elements)	/	3A=0, contains 0 gene	/	5F=0,Inheritance information is unavailable or uninformative	-0.6 Variant of Uncertain Significance	No
41	NC_000023.10:g.82126001_82255000del#	CNV	0	Not avaiable	None	0	Distal enhancer: 4 CA:10 CA-CTCF:2 TF:3	typical_enhancer:74	0	typical_enhancer:3 active_enhancer:3	typical_enhancer:8	typical_enhancer:4	0	1B=(-0.6, does not contain protein-coding or any known functionally important elements)	/	3A=0, contains 0 gene	/	5F=0,Inheritance information is unavailable or uninformative	-0.6 Variant of Uncertain Significance	No
42	NC_000023.10:g.82354001_82378000del#	CNV	0	Not avaiable	None	0	CA:1 CA-CTCF:1	typical_enhancer:3	0	0	0	0	0	1B=(-0.6, does not contain protein-coding or any known functionally important elements)	/	3A=0, contains 0 gene	/	5F=0,Inheritance information is unavailable or uninformative	-0.6 Variant of Uncertain Significance	No
43	NC_000023.10:g.82428001_82442000del#	CNV	0	Not avaiable	None	0	TF:2 CA-H3K4me3:1	typical_enhancer:1	0	0	0	0	0	1B=(-0.6, does not contain protein-coding or any known functionally important elements)	/	3A=0, contains 0 gene	/	5F=0,Inheritance information is unavailable or uninformative	-0.6 Variant of Uncertain Significance	No
44	NC_000023.10:g.82620001_82626000del#	CNV	0	Not avaiable	None	0	0	0	0	0	0	0	0	1B=(-0.6, does not contain protein-coding or any known functionally important elements)	/	3A=0, contains 0 gene	/	5F=0,Inheritance information is unavailable or uninformative	-0.6 Variant of Uncertain Significance	No

## Sheet: S5
Supplemental Table 5. Summary of missense variants within POU-specific and POU homeodomains of POU3F4
HGVS_Predicted_Protein	Group	Domain	Degree of paralog-conservation	Resource
NP_000298.3:p.(Thr211Met)	Pathogenic reference set	POU-specific domain	Moderately conserved	Reported
NP_000298.3:p.(Val215Gly)	Pathogenic reference set	POU-specific domain	Highly conserved	Reported
NP_000298.3:p.(Gly216Glu)	Pathogenic reference set	POU-specific domain	Highly conserved	Reported
NP_000298.3:p.(Leu219Pro)	Pathogenic reference set	POU-specific domain	Moderately conserved	CDGC chort
NP_000298.3:p.(Ser228Leu)	Pathogenic reference set	POU-specific domain	Highly conserved	Reported
NP_000298.3:p.(Thr230Ile)	Pathogenic reference set	POU-specific domain	Moderately conserved	Reported
NP_000298.3:p.(Arg234Trp)	Pathogenic reference set	POU-specific domain	Highly conserved	CDGC chort
NP_000298.3:p.(Glu236Ala)	Pathogenic reference set	POU-specific domain	Highly conserved	Reported
NP_000298.3:p.(Trp255Arg)	Pathogenic reference set	POU-specific domain	Highly conserved	CDGC chort
NP_000298.3:p.(Arg282Trp)	Pathogenic reference set	POU homeodomain	Highly conserved	CDGC chort
NP_000298.3:p.(Arg282Gln)	Pathogenic reference set	POU homeodomain	Highly conserved	Reported
NP_000298.3:p.(Lys290Asn)	Pathogenic reference set	POU homeodomain	Poorly conserved	Reported
NP_000298.3:p.(Glu294Gly)	Pathogenic reference set	POU homeodomain	Moderately conserved	CDGC chort
NP_000298.3:p.(Pro301Leu)	Pathogenic reference set	POU homeodomain	Poorly conserved	Reported
NP_000298.3:p.(Pro303Ser)	Pathogenic reference set	POU homeodomain	Highly conserved	Reported
NP_000298.3:p.(Pro303His)	Pathogenic reference set	POU homeodomain	Highly conserved	Reported
NP_000298.3:p.(Ile308Asn)	Pathogenic reference set	POU homeodomain	Moderately conserved	Reported
NP_000298.3:p.(Ile308Thr)	Pathogenic reference set	POU homeodomain	Moderately conserved	Reported
NP_000298.3:p.(Ser309Pro)	Pathogenic reference set	POU homeodomain	Poorly conserved	Reported
NP_000298.3:p.(Ala312Val)	Pathogenic reference set	POU homeodomain	Highly conserved	Reported
NP_000298.3:p.(Leu317Trp)	Pathogenic reference set	POU homeodomain	Poorly conserved	Reported
NP_000298.3:p.(Val321Glu)	Pathogenic reference set	POU homeodomain	Highly conserved	CDGC chort
NP_000298.3:p.(Val321Gly)	Pathogenic reference set	POU homeodomain	Highly conserved	Reported
NP_000298.3:p.(Arg323Gly)	Pathogenic reference set	POU homeodomain	Highly conserved	Reported
NP_000298.3:p.(Val324Asp)	Pathogenic reference set	POU homeodomain	Highly conserved	Reported
NP_000298.3:p.(Trp325Arg)	Pathogenic reference set	POU homeodomain	Highly conserved	Reported
NP_000298.3:p.(Phe326Ile)	Pathogenic reference set	POU homeodomain	Highly conserved	CDGC chort
NP_000298.3:p.(Arg329Gly)	Pathogenic reference set	POU homeodomain	Moderately conserved	Reported
NP_000298.3:p.(Arg329Pro)	Pathogenic reference set	POU homeodomain	Moderately conserved	Reported
NP_000298.3:p.(Arg330Ser)	Pathogenic reference set	POU homeodomain	Poorly conserved	Reported
NP_000298.3:p.(Gln331Pro)	Pathogenic reference set	POU homeodomain	Moderately conserved	Reported
NP_000298.3:p.(Lys334Glu)	Pathogenic reference set	POU homeodomain	Not conserved	Reported
NP_000298.3:p.(Glu186Lys)	Non-pathogenic reference set	POU specific domain	Poorly conserved	Hemizygot count > 0 in gnomAD(v4.1.0)
NP_000298.3:p.(Thr188Met)	Non-pathogenic reference set	POU specific domain	Poorly conserved	Hemizygot count > 0 in gnomAD(v4.1.0)
NP_000298.3:p.(Pro189Thr)	Non-pathogenic reference set	POU specific domain	Poorly conserved	Hemizygot count > 0 in gnomAD(v4.1.0)
NP_000298.3:p.(Glu193Lys)	Non-pathogenic reference set	POU specific domain	Moderately conserved	Hemizygot count > 0 in gnomAD(v4.1.0)
NP_000298.3:p.(Gln196His)	Non-pathogenic reference set	POU specific domain	Not conserved	Hemizygot count > 0 in gnomAD(v4.1.0)
NP_000298.3:p.(Glu258Val)	Non-pathogenic reference set	POU specific domain	Moderately conserved	Hemizygot count > 0 in gnomAD(v4.1.0)
NP_000298.3:p.(Glu286Gln)	Non-pathogenic reference set	POU homeodomain	Poorly conserved	Hemizygot count > 0 in gnomAD(v4.1.0)
NP_000298.3:p.(Val287Leu)	Non-pathogenic reference set	POU homeodomain	Poorly conserved	Hemizygot count > 0 in gnomAD(v4.1.0)
NP_000298.3:p.(Val287Met)	Non-pathogenic reference set	POU homeodomain	Poorly conserved	Hemizygot count > 0 in gnomAD(v4.1.0)
NP_000298.3:p.(Gly291Asp)	Non-pathogenic reference set	POU homeodomain	Poorly conserved	Hemizygot count > 0 in gnomAD(v4.1.0)
NP_000298.3:p.(Val292Ile)	Non-pathogenic reference set	POU homeodomain	Poorly conserved	Hemizygot count > 0 in gnomAD(v4.1.0)
NP_000298.3:p.(Thr295Ala)	Non-pathogenic reference set	POU homeodomain	Poorly conserved	Hemizygot count > 0 in gnomAD(v4.1.0)
NP_000298.3:p.(Cys300Phe)	Non-pathogenic reference set	POU homeodomain	Poorly conserved	Hemizygot count > 0 in gnomAD(v4.1.0)
NP_000298.3:p.(Ala305Thr)	Non-pathogenic reference set	POU homeodomain	Poorly conserved	Hemizygot count > 0 in gnomAD(v4.1.0)
NP_000298.3:p.(Ala305Val)	Non-pathogenic reference set	POU homeodomain	Poorly conserved	Hemizygot count > 0 in gnomAD(v4.1.0)
NP_000298.3:p.(Glu307Val)	Non-pathogenic reference set	POU homeodomain	Moderately conserved	Hemizygot count > 0 in gnomAD(v4.1.0)
NP_000298.3:p.(Ser314Arg)	Non-pathogenic reference set	POU homeodomain	Poorly conserved	Hemizygot count > 0 in gnomAD(v4.1.0)
NP_000298.3:p.(Met336Ile)	Non-pathogenic reference set	POU homeodomain	Poorly conserved	Hemizygot count > 0 in gnomAD(v4.1.0)
NP_000298.3:p.(Ser6Leu)	Non-pathogenic reference set	Outside domains	Not conserved	Hemizygot count > 0 in gnomAD(v4.1.0)
NP_000298.3:p.(Asn7Asp)	Non-pathogenic reference set	Outside domains	Not conserved	Hemizygot count > 0 in gnomAD(v4.1.0)
NP_000298.3:p.(His19Pro)	Non-pathogenic reference set	Outside domains	Not conserved	Hemizygot count > 0 in gnomAD(v4.1.0)
NP_000298.3:p.(Ala20Thr)	Non-pathogenic reference set	Outside domains	Not conserved	Hemizygot count > 0 in gnomAD(v4.1.0)
NP_000298.3:p.(Ala20Glu)	Non-pathogenic reference set	Outside domains	Not conserved	Hemizygot count > 0 in gnomAD(v4.1.0)
NP_000298.3:p.(Ala20Val)	Non-pathogenic reference set	Outside domains	Not conserved	Hemizygot count > 0 in gnomAD(v4.1.0)
NP_000298.3:p.(Ala23Glu)	Non-pathogenic reference set	Outside domains	Not conserved	Hemizygot count > 0 in gnomAD(v4.1.0)
NP_000298.3:p.(Ala23Val)	Non-pathogenic reference set	Outside domains	Not conserved	Hemizygot count > 0 in gnomAD(v4.1.0)
NP_000298.3:p.(Met25Arg)	Non-pathogenic reference set	Outside domains	Not conserved	Hemizygot count > 0 in gnomAD(v4.1.0)
NP_000298.3:p.(Gly28Trp)	Non-pathogenic reference set	Outside domains	Not conserved	Hemizygot count > 0 in gnomAD(v4.1.0)
NP_000298.3:p.(Gly28Arg)	Non-pathogenic reference set	Outside domains	Not conserved	Hemizygot count > 0 in gnomAD(v4.1.0)
NP_000298.3:p.(Phe31Val)	Non-pathogenic reference set	Outside domains	Not conserved	Hemizygot count > 0 in gnomAD(v4.1.0)
NP_000298.3:p.(Asn33Ser)	Non-pathogenic reference set	Outside domains	Not conserved	Hemizygot count > 0 in gnomAD(v4.1.0)
NP_000298.3:p.(Pro34Thr)	Non-pathogenic reference set	Outside domains	Not conserved	Hemizygot count > 0 in gnomAD(v4.1.0)
NP_000298.3:p.(Leu37Pro)	Non-pathogenic reference set	Outside domains	Not conserved	Hemizygot count > 0 in gnomAD(v4.1.0)
NP_000298.3:p.(Gln39Leu)	Non-pathogenic reference set	Outside domains	Not conserved	Hemizygot count > 0 in gnomAD(v4.1.0)
NP_000298.3:p.(Ser40Thr)	Non-pathogenic reference set	Outside domains	Not conserved	Hemizygot count > 0 in gnomAD(v4.1.0)
NP_000298.3:p.(Pro47Ser)	Non-pathogenic reference set	Outside domains	Not conserved	Hemizygot count > 0 in gnomAD(v4.1.0)
NP_000298.3:p.(Pro52Ser)	Non-pathogenic reference set	Outside domains	Not conserved	Hemizygot count > 0 in gnomAD(v4.1.0)
NP_000298.3:p.(Pro52His)	Non-pathogenic reference set	Outside domains	Not conserved	Hemizygot count > 0 in gnomAD(v4.1.0)
NP_000298.3:p.(Leu53Phe)	Non-pathogenic reference set	Outside domains	Not conserved	Hemizygot count > 0 in gnomAD(v4.1.0)
NP_000298.3:p.(Leu53Ile)	Non-pathogenic reference set	Outside domains	Not conserved	Hemizygot count > 0 in gnomAD(v4.1.0)
NP_000298.3:p.(Gly54Arg)	Non-pathogenic reference set	Outside domains	Not conserved	Hemizygot count > 0 in gnomAD(v4.1.0)
NP_000298.3:p.(His55Asn)	Non-pathogenic reference set	Outside domains	Not conserved	Hemizygot count > 0 in gnomAD(v4.1.0)
NP_000298.3:p.(His56Pro)	Non-pathogenic reference set	Outside domains	Not conserved	Hemizygot count > 0 in gnomAD(v4.1.0)
NP_000298.3:p.(Thr59Pro)	Non-pathogenic reference set	Outside domains	Not conserved	Hemizygot count > 0 in gnomAD(v4.1.0)
NP_000298.3:p.(Thr59Asn)	Non-pathogenic reference set	Outside domains	Not conserved	Hemizygot count > 0 in gnomAD(v4.1.0)
NP_000298.3:p.(Leu61Pro)	Non-pathogenic reference set	Outside domains	Not conserved	Hemizygot count > 0 in gnomAD(v4.1.0)
NP_000298.3:p.(Gly64Arg)	Non-pathogenic reference set	Outside domains	Not conserved	Hemizygot count > 0 in gnomAD(v4.1.0)
NP_000298.3:p.(Gly64Trp)	Non-pathogenic reference set	Outside domains	Not conserved	Hemizygot count > 0 in gnomAD(v4.1.0)
NP_000298.3:p.(Gly64Glu)	Non-pathogenic reference set	Outside domains	Not conserved	Hemizygot count > 0 in gnomAD(v4.1.0)
NP_000298.3:p.(Trp67Arg)	Non-pathogenic reference set	Outside domains	Not conserved	Hemizygot count > 0 in gnomAD(v4.1.0)
NP_000298.3:p.(Ser69Phe)	Non-pathogenic reference set	Outside domains	Not conserved	Hemizygot count > 0 in gnomAD(v4.1.0)
NP_000298.3:p.(Ala72Thr)	Non-pathogenic reference set	Outside domains	Not conserved	Hemizygot count > 0 in gnomAD(v4.1.0)
NP_000298.3:p.(Ala72Val)	Non-pathogenic reference set	Outside domains	Not conserved	Hemizygot count > 0 in gnomAD(v4.1.0)
NP_000298.3:p.(Pro75Ala)	Non-pathogenic reference set	Outside domains	Not conserved	Hemizygot count > 0 in gnomAD(v4.1.0)
NP_000298.3:p.(Pro83Leu)	Non-pathogenic reference set	Outside domains	Not conserved	Hemizygot count > 0 in gnomAD(v4.1.0)
NP_000298.3:p.(Gly84Trp)	Non-pathogenic reference set	Outside domains	Not conserved	Hemizygot count > 0 in gnomAD(v4.1.0)
NP_000298.3:p.(Gly84Ala)	Non-pathogenic reference set	Outside domains	Not conserved	Hemizygot count > 0 in gnomAD(v4.1.0)
NP_000298.3:p.(Ala92Glu)	Non-pathogenic reference set	Outside domains	Not conserved	Hemizygot count > 0 in gnomAD(v4.1.0)
NP_000298.3:p.(Ala92Val)	Non-pathogenic reference set	Outside domains	Not conserved	Hemizygot count > 0 in gnomAD(v4.1.0)
NP_000298.3:p.(Ile93Thr)	Non-pathogenic reference set	Outside domains	Not conserved	Hemizygot count > 0 in gnomAD(v4.1.0)
NP_000298.3:p.(Ile94Leu)	Non-pathogenic reference set	Outside domains	Not conserved	Hemizygot count > 0 in gnomAD(v4.1.0)
NP_000298.3:p.(Arg97Cys)	Non-pathogenic reference set	Outside domains	Not conserved	Hemizygot count > 0 in gnomAD(v4.1.0)
NP_000298.3:p.(Arg97Gly)	Non-pathogenic reference set	Outside domains	Not conserved	Hemizygot count > 0 in gnomAD(v4.1.0)
NP_000298.3:p.(Arg97His)	Non-pathogenic reference set	Outside domains	Not conserved	Hemizygot count > 0 in gnomAD(v4.1.0)
NP_000298.3:p.(Ser98Leu)	Non-pathogenic reference set	Outside domains	Not conserved	Hemizygot count > 0 in gnomAD(v4.1.0)
NP_000298.3:p.(Val101Ile)	Non-pathogenic reference set	Outside domains	Not conserved	Hemizygot count > 0 in gnomAD(v4.1.0)
NP_000298.3:p.(Val101Ala)	Non-pathogenic reference set	Outside domains	Not conserved	Hemizygot count > 0 in gnomAD(v4.1.0)
NP_000298.3:p.(Ala102Gly)	Non-pathogenic reference set	Outside domains	Not conserved	Hemizygot count > 0 in gnomAD(v4.1.0)
NP_000298.3:p.(His104Leu)	Non-pathogenic reference set	Outside domains	Not conserved	Hemizygot count > 0 in gnomAD(v4.1.0)
NP_000298.3:p.(Pro106Leu)	Non-pathogenic reference set	Outside domains	Not conserved	Hemizygot count > 0 in gnomAD(v4.1.0)
NP_000298.3:p.(His107Pro)	Non-pathogenic reference set	Outside domains	Not conserved	Hemizygot count > 0 in gnomAD(v4.1.0)
NP_000298.3:p.(Trp114Cys)	Non-pathogenic reference set	Outside domains	Not conserved	Hemizygot count > 0 in gnomAD(v4.1.0)
NP_000298.3:p.(Ala116Thr)	Non-pathogenic reference set	Outside domains	Not conserved	Hemizygot count > 0 in gnomAD(v4.1.0)
NP_000298.3:p.(Ala116Pro)	Non-pathogenic reference set	Outside domains	Not conserved	Hemizygot count > 0 in gnomAD(v4.1.0)
NP_000298.3:p.(Pro118Leu)	Non-pathogenic reference set	Outside domains	Not conserved	Hemizygot count > 0 in gnomAD(v4.1.0)
NP_000298.3:p.(Ala119Thr)	Non-pathogenic reference set	Outside domains	Not conserved	Hemizygot count > 0 in gnomAD(v4.1.0)
NP_000298.3:p.(Pro120Ser)	Non-pathogenic reference set	Outside domains	Not conserved	Hemizygot count > 0 in gnomAD(v4.1.0)
NP_000298.3:p.(Pro120Gln)	Non-pathogenic reference set	Outside domains	Not conserved	Hemizygot count > 0 in gnomAD(v4.1.0)
NP_000298.3:p.(Pro122Leu)	Non-pathogenic reference set	Outside domains	Not conserved	Hemizygot count > 0 in gnomAD(v4.1.0)
NP_000298.3:p.(Pro122Arg)	Non-pathogenic reference set	Outside domains	Not conserved	Hemizygot count > 0 in gnomAD(v4.1.0)
NP_000298.3:p.(Thr125Lys)	Non-pathogenic reference set	Outside domains	Not conserved	Hemizygot count > 0 in gnomAD(v4.1.0)
NP_000298.3:p.(Gly128Val)	Non-pathogenic reference set	Outside domains	Not conserved	Hemizygot count > 0 in gnomAD(v4.1.0)
NP_000298.3:p.(Asn132Asp)	Non-pathogenic reference set	Outside domains	Not conserved	Hemizygot count > 0 in gnomAD(v4.1.0)
NP_000298.3:p.(Ser135Leu)	Non-pathogenic reference set	Outside domains	Not conserved	Hemizygot count > 0 in gnomAD(v4.1.0)
NP_000298.3:p.(Thr140Pro)	Non-pathogenic reference set	Outside domains	Not conserved	Hemizygot count > 0 in gnomAD(v4.1.0)
NP_000298.3:p.(Ser142Thr)	Non-pathogenic reference set	Outside domains	Not conserved	Hemizygot count > 0 in gnomAD(v4.1.0)
NP_000298.3:p.(Met144Leu)	Non-pathogenic reference set	Outside domains	Not conserved	Hemizygot count > 0 in gnomAD(v4.1.0)
NP_000298.3:p.(Leu145Met)	Non-pathogenic reference set	Outside domains	Not conserved	Hemizygot count > 0 in gnomAD(v4.1.0)
NP_000298.3:p.(His147Tyr)	Non-pathogenic reference set	Outside domains	Not conserved	Hemizygot count > 0 in gnomAD(v4.1.0)
NP_000298.3:p.(Gly148Arg)	Non-pathogenic reference set	Outside domains	Not conserved	Hemizygot count > 0 in gnomAD(v4.1.0)
NP_000298.3:p.(Gly148Arg)	Non-pathogenic reference set	Outside domains	Not conserved	Hemizygot count > 0 in gnomAD(v4.1.0)
NP_000298.3:p.(Gly149Ala)	Non-pathogenic reference set	Outside domains	Not conserved	Hemizygot count > 0 in gnomAD(v4.1.0)
NP_000298.3:p.(Thr151Ile)	Non-pathogenic reference set	Outside domains	Not conserved	Hemizygot count > 0 in gnomAD(v4.1.0)
NP_000298.3:p.(Pro152Gln)	Non-pathogenic reference set	Outside domains	Not conserved	Hemizygot count > 0 in gnomAD(v4.1.0)
NP_000298.3:p.(Ala155Pro)	Non-pathogenic reference set	Outside domains	Not conserved	Hemizygot count > 0 in gnomAD(v4.1.0)
NP_000298.3:p.(Ala159Thr)	Non-pathogenic reference set	Outside domains	Not conserved	Hemizygot count > 0 in gnomAD(v4.1.0)
NP_000298.3:p.(Gln160Arg)	Non-pathogenic reference set	Outside domains	Not conserved	Hemizygot count > 0 in gnomAD(v4.1.0)
NP_000298.3:p.(Gln160His)	Non-pathogenic reference set	Outside domains	Not conserved	Hemizygot count > 0 in gnomAD(v4.1.0)
NP_000298.3:p.(Ser161Asn)	Non-pathogenic reference set	Outside domains	Not conserved	Hemizygot count > 0 in gnomAD(v4.1.0)
NP_000298.3:p.(Ser161Arg)	Non-pathogenic reference set	Outside domains	Not conserved	Hemizygot count > 0 in gnomAD(v4.1.0)
NP_000298.3:p.(His163Gln)	Non-pathogenic reference set	Outside domains	Not conserved	Hemizygot count > 0 in gnomAD(v4.1.0)
NP_000298.3:p.(Pro164Ser)	Non-pathogenic reference set	Outside domains	Not conserved	Hemizygot count > 0 in gnomAD(v4.1.0)
NP_000298.3:p.(Glu168Gln)	Non-pathogenic reference set	Outside domains	Not conserved	Hemizygot count > 0 in gnomAD(v4.1.0)
NP_000298.3:p.(Pro169Ser)	Non-pathogenic reference set	Outside domains	Not conserved	Hemizygot count > 0 in gnomAD(v4.1.0)
NP_000298.3:p.(Pro169Leu)	Non-pathogenic reference set	Outside domains	Not conserved	Hemizygot count > 0 in gnomAD(v4.1.0)
NP_000298.3:p.(His172Asp)	Non-pathogenic reference set	Outside domains	Not conserved	Hemizygot count > 0 in gnomAD(v4.1.0)
NP_000298.3:p.(His172Arg)	Non-pathogenic reference set	Outside domains	Not conserved	Hemizygot count > 0 in gnomAD(v4.1.0)
NP_000298.3:p.(Gly173Ser)	Non-pathogenic reference set	Outside domains	Not conserved	Hemizygot count > 0 in gnomAD(v4.1.0)
NP_000298.3:p.(Ser177Leu)	Non-pathogenic reference set	Outside domains	Not conserved	Hemizygot count > 0 in gnomAD(v4.1.0)
NP_000298.3:p.(His178Gln)	Non-pathogenic reference set	Outside domains	Not conserved	Hemizygot count > 0 in gnomAD(v4.1.0)
NP_000298.3:p.(His179Leu)	Non-pathogenic reference set	Outside domains	Not conserved	Hemizygot count > 0 in gnomAD(v4.1.0)
NP_000298.3:p.(Gly264Glu)	Non-pathogenic reference set	Outside domains	Not conserved	Hemizygot count > 0 in gnomAD(v4.1.0)
NP_000298.3:p.(Pro266Thr)	Non-pathogenic reference set	Outside domains	Not conserved	Hemizygot count > 0 in gnomAD(v4.1.0)
NP_000298.3:p.(Pro266Arg)	Non-pathogenic reference set	Outside domains	Not conserved	Hemizygot count > 0 in gnomAD(v4.1.0)
NP_000298.3:p.(Thr267Ser)	Non-pathogenic reference set	Outside domains	Not conserved	Hemizygot count > 0 in gnomAD(v4.1.0)
NP_000298.3:p.(Ile272Phe)	Non-pathogenic reference set	Outside domains	Not conserved	Hemizygot count > 0 in gnomAD(v4.1.0)
NP_000298.3:p.(Ile272Val)	Non-pathogenic reference set	Outside domains	Not conserved	Hemizygot count > 0 in gnomAD(v4.1.0)
NP_000298.3:p.(Asp341Asn)	Non-pathogenic reference set	Outside domains	Not conserved	Hemizygot count > 0 in gnomAD(v4.1.0)
NP_000298.3:p.(Val352Leu)	Non-pathogenic reference set	Outside domains	Not conserved	Hemizygot count > 0 in gnomAD(v4.1.0)
NP_000298.3:p.(Thr354Ile)	Non-pathogenic reference set	Outside domains	Not conserved	Hemizygot count > 0 in gnomAD(v4.1.0)
NP_000298.3:p.(His359Arg)	Non-pathogenic reference set	Outside domains	Not conserved	Hemizygot count > 0 in gnomAD(v4.1.0)
NP_000298.3:p.(Asp360Asn)	Non-pathogenic reference set	Outside domains	Not conserved	Hemizygot count > 0 in gnomAD(v4.1.0)

## Sheet: S6
Supplemental Table 6. Case–control enrichment analysis
LoF variants (Frameshift, nonsense)
	carrier	non-carrier	OR	95%CI	Fisher’s exact（two-sided）P
cases	39	20627	-	-	1.10×10⁻⁵
controls	0	7258
Missense variants
	carrier	non-carrier	OR	95%CI	Fisher’s exact（two-sided）P
cases	32	20634	1.61	0.71-3.64	0.36
controls	7	7251
Missense variants in domains
	carrier	non-carrier	OR	95%CI	Fisher’s exact（two-sided）P
cases	9	20657	1.58	0.34–7.32	0.74
controls	2	7256
Missense variants in highly and moderately paralog-conservation
	carrier	non-carrier	OR	95%CI	Fisher’s exact（two-sided）P
cases	9	20657	3.16	0.39–25.3	0.27
controls	1	7257

## Sheet: S7
Supplemental Table 7. Overview of the adapted criteria from the ACMG/AMP guidelines and CDGC cohort to POU3F4
Criteria	Evidence classification	Gene specific strength	Modification based on CDGC cohort
Pathogenic very strong
PVS1	Gene-specific refinement	PVS1: Applicable to nonsense variants, frameshift variants, and exon-level deletions predicted to result in truncation at or before amino acid 340 (last amino acid of POU homeodomain). Truncating variants occurring between amino acids 341–361 require case-by-case evaluation. Use, downgrade, or withhold PVS1 based on functional evidence.	None
Pathogenic strong
PS1	Directly applicable without modification	None	None
PS2	Gene-specific refinement	Point-based system recommended by ClinGen SVI (https://clinicalgenome.org/working-groups/sequence-variant-interpretation/ ) Affected male with a variant and a non-carrier mother and a confirmed maternity. For an affected female paternity and maternity confirmation was required. Apply full strength when phenotype is highly specific for DFNX2 (e.g., radiologically confirmed IP-III). Downgrade if ph…	None
PS3	Gene-specific refinement	ClinGen functional assay recommendations (Brnich et al., 2019) Functional studies deemed appropriate: Assays biologically relevant to loss of function; In vitro engineered systems demonstrating impaired transcriptional activity (e.g., luciferase reporter assays) or reduced DNA binding (e.g., EMSA or ChIP assays); In vivo knock-in models that faithfully recapitulate the DFNX2 phenotype and demonst…	None
PS4	Gene-specific refinement	Strong:≥15 unrelated male probands with DFNX2-consistent phenotype AND variant meets PM2_Supporting. Moderate:≥6 unrelated male probands with DFNX2-consistent phenotype AND variant meets PM2_Supporting. Supporting:≥2 unrelated male probands with DFNX2-consistent phenotype AND variant meets PM2_Supporting. Female heterozygotes with well-documented phenotype may provide additional supporting eviden…	None
Pathogenic moderate
PM1	Directly applicable without modification	None	Moderate: Missense variant located within POU-specific (aa 181–255) or POU homeodomain (aa 278–340) AND affecting a highly or moderately conserved residue (based on paralog conservation analysis). Supporting: Missense variant located within POU-specific or POU homeodomain but not meeting conservation criteria. Not applied to variants outside the POU-specific domain (aa 181–255) and POU homeodomai…
PM2	Gene-specific refinement	Use as PM2_supporting ( https://clinicalgenome.org/working-groups/sequence-variant-interpretation/ ) <0.00002(0.002%) AND zero hemizygotes in gnomAD Use highest ethnic population AF	None
PM3	Not applicable due to X-linked inheritance	Not applicable due to X-linked inheritance	None
PM4	Directly applicable without modification	None	None
PM5	Directly applicable without modification	None	None
PM6	Gene-specific refinement	See PS2	None
Pathogenc supportive
PP1	Gene-specific refinement	ClinGen co-segregation recommendations (Leslie et al., 2024) Affected males and affected heterozygous females may be counted. Variant-negative unaffected males may be counted. Unaffected heterozygous females should not be considered non-segregation events.	None
PP2	Gene-specific refinement	Not applicable evaluated by genetic hearing loss VCEP (Andrea et al., 2018)	None
PP3	Gene-specific refinement	For missense: ClinGen missense variant pathogenicity classification recommendations (Vikas et al., 2022) For splicing: ClinGen splicing recommendations (Logan et al,. 2023)	None
PP4	Directly applicable without modification	None	Strong: Radiologically confirmed IP-III with DFNX2-consistent clinical presentation. Not applicable: Nonspecific hearing loss without characteristic imaging.
PP5		Not applicable evaluated by genetic hearing loss VCEP (Andrea et al., 2018)	None
Benign stand alone
BA1	Gene-specific refinement	>0.002(0.2%) OR≥10 hemizygotes in gnomAD Use highest ethnic population AF	None
Benign strong
BS1	Gene-specific refinement	>0.0002(0.02%) OR≥5 hemizygotes in gnomAD Use highest ethnic population AF	None
BS2	Not applicable due to X-linked inheritance	Not applicable due to X-linked inheritance	None
BS3	Gene-specific refinement	ClinGen functional assay recommendations (Brnich et al., 2019) Functional studies showing no damaging effect in biologically relevant assays (e.g., luciferase reporter activity comparable to WT; normal DNA binding in EMSA/ChIP; or KI model showing no DFNX2-relevant phenotype).	None
BS4	Gene-specific refinement	Only applied when a variant fails to segregate in clearly affected hemizygous males within a well-characterized pedigree.	None
Benign supporting
BP1		Not applicable evaluated by genetic hearing loss VCEP (Andrea et al., 2018)	None
BP2	Directly applicable without modification	None	None
BP3	Directly applicable without modification	None	None
BP4	Gene-specific refinement	For missense: ClinGen missense variant pathogenicity classification recommendations (Vikas et al., 2022) For splicing: ClinGen splicing recommendations (Logan et al,. 2023)	None
BP5	Directly applicable without modification	None	None
BP6		Not applicable evaluated by genetic hearing loss VCEP (Andrea et al., 2018)	None
BP7	Directly applicable without modification	None	None

## Sheet: S8
Supplemental Table 8. Clinical and molecular genetic characteristics of male probands with POU3F4 pathogenic variations
Sample ID	HGVS_Genomic_GRCh37	HGVS_transcript	HGVS_Predicted_Protein	Onset age(year)	Test age(year)	Type of HL	Audiogram	Severity	IP-III malformation	Dilatation of vestibular aqueduct	Other features	Note
HL-021656	NC_000023.10:g.82763395_82763396del	NM_000307.5:c.65_66del	NP_000298.3:p.(Ser22Cysfs*19)	2	9	SNHL	Flat	Profound	+	-	N
HL-000123	NC_000023.10:g.82763397_82763457del	NM_000307.5:c.67_127del	NP_000298.3:p.(Ala23Cysfs*16)	Congenital	13	SNHL	Flat	Severe	NA	NA	N
HL-017844	NC_000023.10:g.82763431del	NM_000307.5:c.101del	NP_000298.3:p.(Pro34Leufs*25)	Congenital	3.27	SNHL	Flat	Severe	+	-	N
HL-011264	NC_000023.10:g.82763538del	NM_000307.5:c.207del	NP_000298.3:p.(Thr70Hisfs*12)	Congenital	3.29	SNHL	Flat	Severe	+	+	N
HL-002027	NC_000023.10:g.82763554del	NM_000307.5:c.226del	NP_000298.3:p.(Leu76Trpfs*6)	2	9	SNHL	Flat	Severe	NA	NA	N
HL-023961	NC_000023.10:g.82763559_82763574delinsCTG	NM_000307.5:c.227_242delinsCTG	NP_000298.3:p.(Leu76Profs*22)	Congenital	6	Mixed	Flat	Profound	+	+	Development delay
HL-002212	NC_000023.10:g.82763641del	NM_000307.5:c.310del	NP_000298.3:p.(His104Thrfs*38)	Congenital	13	SNHL	Flat	Profound	NA	NA	N
HL-013735	NC_000023.10:g.82763672del	NM_000307.5:c.340del	NP_000298.3:p.(Trp114Glyfs*28)	1	12	SNHL	Flat	Profound	NA	NA	N
HL-004402	NC_000023.10:g.82763677_82763678delinsT	NM_000307.5:c.345_346delinsT	NP_000298.3:p.(Ala116Profs*26)	3	5	NA	NA	Severe	NA	NA	N
HL-002492	NC_000023.10:g.82763673del	NM_000307.5:c.346del	NP_000298.3:p.(Ala116Profs*26)	1.5	34	NA	NA	Profound	NA	NA	N
HL-005228	NC_000023.10:g.82763673del	NM_000307.5:c.346del	NP_000298.3:p.(Ala116Profs*26)	2	3	NA	NA	Profound	NA	NA	N
HL-000749	NC_000023.10:g.82763698_82763701delinsCTCACCGA	NM_000307.5:c.366_369delinsCTCACCGA	NP_000298.3:p.(Ile124Profs*70)	Congenital	6	SNHL	Flat	Profound	+/-: Cochlear malformation*	NA	N
HL-001174	NC_000023.10:g.82763707del	NM_000307.5:c.375del	NP_000298.3:p.(Ser126Glnfs*16)	Congenital	4	SNHL	Flat	Profound	+	+	N
HL-014999	NC_000023.10:g.82763733_82763736dup	NM_000307.5:c.401_404dup	NP_000298.3:p.(Gln136Leufs*58)	Congenital	4	SNHL	Flat	Severe	NA	NA	N
HL-009781	NC_000023.10:g.82763769_82763773delinsG	NM_000307.5:c.437_441delinsG	NP_000298.3:p.(Glu146Glyfs*94)	Congenital	29	SNHL	Flat	Severe	NA	NA	N
HL-005516	NC_000023.10:g.82763774del	NM_000307.5:c.446del	NP_000298.3:p.(Gln136Ter)	1.5	2	NA	NA	Profound	NA	NA	N
HL-015514	NC_000023.10:g.82763837dup	NM_000307.5:c.509dup	NP_000298.3:p.(Asp171Glyfs*22)	1	11	SNHL	Flat	Severe	NA	NA	N
HL-012420	NC_000023.10:g.82763977dup	NM_000307.5:c.648dup	NP_000298.3:p.(Leu217Valfs*9)	Congenital	6	NA	NA	Profound	+/-:Cochlear malformation*	NA	N
HL-020734	NC_000023.10:g.82764040_82764045delinsG	NM_000307.5:c.708_713delinsG	NP_000298.3:p.(Leu238Alafs*31)	Congenital	0.87	SNHL	Flat	Profound	+	-	N
HL-024177	NC_000023.10:g.82764155_82764156del	NM_000307.5:c.823_824del	NP_000298.3:p.(Gln275Glyfs*53)	2	2.64	SNHL	Flat	Profound	NA	NA	N
HL-015828	NC_000023.10:g.82764170dup	NM_000307.5:c.839dup	NP_000298.3:p.(Lys281Glufs*48)	1	7	SNHL	Flat	Severe	NA	NA	N
HL-014705	NC_000023.10:g.82764191_82764195del	NM_000307.5:c.859_863del	NP_000298.3:p.(Val287Cysfs*40)	Congenital	3	SNHL	Flat	Severe	NA	NA	N
HL-009905	NC_000023.10:g.82764209del	NM_000307.5:c.877del	NP_000298.3:p.(Leu293Trpfs*44)	1	7	NA	NA	Severe	NA	NA	N
HL-011063	NC_000023.10:g.82764224_82764225del	NM_000307.5:c.893_894del	NP_000298.3:p.(Leu298Glnfs*30)	1	13	NA	NA	Moderate	NA	NA	N
HL-009800	NC_000023.10:g.82764241dup	NM_000307.5:c.909dup	NP_000298.3:p.(Ala304Cysfs*25)	Congenital	2.5	SNHL	Flat	Profound	+/-:Cochlear malformation*	NA	N
HL-012567	NC_000023.10:g.82764254_82764257dup	NM_000307.5:c.922_925dup	NP_000298.3:p.(Ser309Tyrfs*21)	Congenital	6	SNHL	Flat	Profound	+/-:Enlarged IAC*	NA	N
HL-022987	NC_000023.10:g.82764264_82764267delinsAGG	NM_000307.5:c.932_935delinsAGG	NP_000298.3:p.(Lys312Glnfs*26)	Congenital	4	SNHL	Flat	Severe	NA	NA	N
HL-009743	NC_000023.10:g.82763564C>T	NM_000307.5:c.232C>T	NP_000298.3:p.(Gln78Ter)	Congenital	1.33	SNHL	Flat	Profound	+	+	N
HL-013791	NC_000023.10:g.82763674G>A	NM_000307.5:c.342G>A	NP_000298.3:p.(Trp114Ter)	Congenital	18	SNHL	Flat	Severe	NA	NA	N
HL-009860	NC_000023.10:g.82763738C>T	NM_000307.5:c.406C>T	NP_000298.3:p.(Gln136Ter)	Congenital	4	NA	NA	Moderate	NA	NA	N
HL-006017	NC_000023.10:g.82763810C>T	NM_000307.5:c.478C>T	NP_000298.3:p.(Gln160Ter)	Congenital	18	NA	NA	Profound	NA	NA	N
HL-004145	NC_000023.10:g.82763873C>T	NM_000307.5:c.541C>T	NP_000298.3:p.(Gln181Ter)	2	5	NA	NA	Severe	+/-:Cochlear malformation*	NA	N
HL-011790	NC_000023.10:g.82763909G>T	NM_000307.5:c.577G>T	NP_000298.3:p.(Glu193Ter)	Congenital	1.75	NA	NA	Profound	NA	NA	Development delay
HL-023161	NC_000023.10:g.82764001T>A	NM_000307.5:c.669T>A	NP_000298.3:p.(Tyr223Ter)	Congenital	6	SNHL	Flat	Profound	+	NA	N
HL-005944	NC_000023.10:g.82764012_82764015delinsGACCT	NM_000307.5:c.680_683delinsGACCT	NP_000298.3:p.(Phe227Ter)	Congenital	3	NA	NA	Profound	NA	NA	N
HL-019881	NC_000023.10:g.82764031C>A	NM_000307.5:c.699C>A	NP_000298.3:p.(Cys233Ter)	Congenital	22	SNHL	Flat	Profound	NA	NA	N
HL-004036	NC_000023.10:g.82764188G>T	NM_000307.5:c.856G>T	NP_000298.3:p.(Glu286Ter)	2	20	SNHL	Flat	Profound	+	-	N
HL-002172	NC_000023.10:g.82764261C>A	NM_000307.5:c.929C>A	NP_000298.3:p.(Ser310Ter)	Congenital	20	SNHL	Flat	Profound	+	-	N
HL-005527	NC_000023.10:g.82764323C>T	NM_000307.5:c.991C>T	NP_000298.3:p.(Gln331Ter)	Congenital	5	NA	NA	Profound	NA	NA	N
HL-021505	NC_000023.10:g.82764416T>C	NM_000307.5:c.1084T>C	NP_000298.3:p.(Ter362Argext*113)	1	2.59	NA	NA	Severe	+	-	N
HL-019784	NC_000023.10:g.82764416T>C	NM_000307.5:c.1084T>C	NP_000298.3:p.(Ter362Argext*113)	Congenital	13	Mixed	Flat	Profound	NA	NA	N
HL-019298	NC_000023.10:g.82764406del	NM_000307.5:c.1075del	NP_000298.3:p.(His359Metfs*110)	Congenital	6	SNHL	Rising	Profound	+	-	N
HL-000379	NC_000023.10:g.82764417G>T	NM_000307.5:c.1085G>T	NP_000298.3:p.(Ter362Serext*113)	Congenital	15	NA	NA	Profound	NA	NA	Intellectual disability
HL-008180	NC_000023.10:g.82764417G>C	NM_000307.5:c.1085G>C	NP_000298.3:p.(Ter362Leuext*113)	1.5	8	NA	NA	Severe	NA	NA	N
HL-013635	NC_000023.10:g.82764415_82764418del	NM_000307.5:c.1086_*3del	NP_000298.3:p.(Ter362Trpext*105)	1	25	SNHL	Flat	Profound	NA	NA	N
HL-001205	NC_000023.10:g.82763940_82763942del	NM_000307.5:c.608_610del	NP_000298.3:p.(Gln203del)	Congenital	4.37	SNHL	Flat	Profound	+	+	N
HL-003840	NC_000023.10:g.82763940_82763942del	NM_000307.5:c.614_616del	NP_000298.3:p.(Arg205del)	1	6	NA	NA	Profound	+	+	N
HL-009786	NC_000023.10:g.82764249_82764251del	NM_000307.5:c.919_921del	NP_000298.3:p.(Glu307del)	3	6	NA	NA	Profound	+	-	N
HL-000122	NC_000023.10:g.82764249_82764251del	NM_000307.5:c.919_921del	NP_000298.3:p.(Glu307del)	Congenital	16	NA	NA	Profound	NA	NA	N
HL-006005	NC_000023.10:g.82764256_82764258del	NM_000307.5:c.927_929del	NP_000298.3:p.(Ser310del)	Congenital	19	NA	NA	Profound	NA	NA	N
HL-000453	NC_000023.10:g.82763964C>T	NM_000307.5:c.632C>T	NP_000298.3:p.(Thr211Met)	Congenital	6	SNHL	Flat	Moderate	+	Right:+; Left:-	N
HL-024323	NC_000023.10:g.82763988T>C	NM_000307.5:c.656T>C	NP_000298.3:p.(Leu219Pro)	Congenital	5	SNHL	Flat	L:Moderate; R:Profound	+	NA	N
HL-021919	NC_000023.10:g.82764032A>T	NM_000307.5:c.700A>T	NP_000298.3:p.(Arg234Trp)	Congenital	5	Mixed	Flat	Severe	+	-	N
HL-019368	NC_000023.10:g.82764095T>C	NM_000307.5:c.763T>C	NP_000298.3:p.(Trp255Arg)	1	2.31	SNHL	Flat	Severe	+	-	N
HL-011656	NC_000023.10:g.82764176C>T	NM_000307.5:c.844C>T	NP_000298.3:p.(Arg282Trp)	3	2.97	NA	NA	Severe	+	-	N
HL-003890	NC_000023.10:g.82764213A>G	NM_000307.5:c.881A>G	NP_000298.3:p.(Glu294Gly)	3	3.44	SNHL	Flat	Severe	+	-	N
HL-001730	NC_000023.10:g.82764294T>A	NM_000307.5:c.962T>A	NP_000298.3:p.(Val321Glu)	6	28	SNHL	Flat	Profound	+	Right:+; Left:-	N
HL-000937	NC_000023.10:g.82764308T>A	NM_000307.5:c.976T>A	NP_000298.3:p.(Phe326Ile)	Congenital	2	SNHL	Flat	Profound	+	Right:+; Left:-	N
HL-021885	NC_000023.10:g.82764317C>G	NM_000307.5:c.985C>G	NP_000298.3:p.(Arg329Gly)	3	7	SNHL	Flat	Profound	+	+	N
HuB-421	NC_000023.10:g.82764212G>A	NM_000307.5:c.880G>A	NP_000298.3:p.(Glu294Lys)	6	12	SNHL	NA	Profound	NA	NA	N
NMG-328	NC_000023.10:g.82764239C>T	NM_000307.5:c.907C>T	NP_000298.3:p.(Pro303Ser)	3	10	SNHL	NA	Profound	NA	NA	N
HL-012890	NC_000023.10:g.80551315_85061186del	deletion	deletion	Congenital	16	SNHL	Flat	L:Moderate; R:Profound	NA	NA	N
HL-008079	NC_000023.10:g.81299432_83512874del	deletion	deletion	Congenital	0.5	SNHL	Flat	Profound	NA	NA	N
HL-013285	NC_000023.10:g.81841279_89668337del	deletion	deletion	Congenital	7	SNHL	Flat	Profound	+	NA	Development delay	The deleted region contains 11 genes, including POU3F4, CHM, and ZNF711. No phenotypes related to night blindness or visual field defects were self-reported at the time of test age.
HL-000577	NC_000023.10:g.82043507_82854212del	deletion	deletion	Congenital	22	SNHL	Flat	Profound	NA	NA	N
HL-004917	NC_000023.10:g.82267902_82771732del	deletion	deletion	Congenital	15	SNHL	Flat	Profound	NA	NA	N
HL-004105	NC_000023.10:g.82284714_89391869del	deletion	deletion	1	7	SNHL	Flat	Profound	+/-	NA	N	Deletion contains whole CHM gene. No phenotypes related to night blindness or visual field defects were self-reported at the time of test age.
HL-017877	NC_000023.10:g.82318260_85373609del	deletion	deletion	Congenital	4	SNHL	Flat	Profound	NA	NA	N	Deletion contains whole CHM gene. No phenotypes related to night blindness or visual field defects were self-reported at the time of test age.
HL-013575	NC_000023.10:g.82364967_84226187del	deletion	deletion	3	13	SNHL	Flat	Profound	NA	NA	N
HL-000714	NC_000023.10:g.82398115_92930582del	deletion	deletion	3	18	SNHL	Flat	Profound	NA	NA	N	Deletion contains whole CHM gene. No phenotypes related to night blindness or visual field defects were self-reported at the time of test age.
HL-007687	NC_000023.10:g.82473841_83908624del	deletion	deletion	1	8	SNHL	NA	Profound	NA	NA	N
HL-041599	NC_000023.10:g.82521444_82966045del	deletion	deletion	Congenital	7	SNHL	Flat	L:Profound;R:Moderate	+/-:Cochlear malformation*	NA	N
HL-009371	NC_000023.10:g.82639387_89968789del	deletion	deletion	Congenital	5	SNHL	Flat	Profound	NA	NA	N	Deletion contains whole CHM gene. No phenotypes related to night blindness or visual field defects were self-reported at the time of test age.
HL-024322	NC_000023.10:g.82659442_83953899del	deletion	deletion	Congenital	2	SNHL	Flat	Profound	+	NA	N
HL-002747	NC_000023.10:g.82673880_82817408del	deletion	deletion	Congenital	2	SNHL	Flat	Profound	+/-:Cochlear malformation*	NA	N
HL-023624	NC_000023.10:g.82697200_82823100del#	deletion	deletion	Congenital	6	SNHL	Flat	Profound	+	NA	N
HL-011114	NC_000023.10:g.82711029_82767133delins9	deletion	deletion	Congenital	22	SNHL	Flat	Profound	NA	NA	N
HL-007066	NC_000023.10:g.82722659_83517611del	deletion	deletion	Congenital	13	SNHL	NA	Profound	NA	NA	N
HL-023296	NC_000023.10:g.82732296_83037847delinsT	deletion	deletion	Congenital	12	SNHL	Flat	Profound	NA	NA	N
HL-013039	NC_000023.10:g.82740674_83305469delins12	deletion	deletion	Congenital	5	SNHL	Flat	Profound	NA	NA	N
HL-020726	NC_000023.10:g.82743558_82763607del	deletion	deletion	Congenital	0.38	SNHL	Flat	Profound	NA	NA	N
HL-000864	NC_000023.10:g.82754694_82763855del	deletion	deletion	Congenital	1.58	SNHL	Flat	Profound	+/-	NA	N
HL-012810	NC_000023.10:g.82763313_82777257del	deletion	deletion	Congenital	19	SNHL	Flat	Profound	NA	NA	N
HL-012590	NC_000023.10:g.79225792_82221570del	deletion	deletion	1.5	7	SNHL	Flat	Profound	+/-	NA	N
HL-011596	NC_000023.10:g.81084311_81996054del	deletion	deletion	1.75	5	SNHL	Flat	Profound	NA	NA	N
HL-023315	NC_000023.10:g.81107445_81970456del	deletion	deletion	1	13	SNHL	Flat	Profound	NA	NA	N
HL-023404	NC_000023.10:g.81238966_81935040del	deletion	deletion	3	13	SNHL	Flat	Profound	NA	NA	N
HL-022393	NC_000023.10:g.81759355_82015085del	deletion	deletion	2	2.31	SNHL	Flat	Profound	NA	NA	N
HL-001975	NC_000023.10:g.81805114_81878169del	deletion	deletion	Congenital	19	SNHL	NA	Profound	+/-:Cochlear malformation*	NA	N
HL-011183	NC_000023.10:g.81839469_82004842del	deletion	deletion	Congenital	18	SNHL	Flat	Profound	NA	NA	Austim
HL-011194	NC_000023.10:g.81839469_82004842del	deletion	deletion	1.5	15	SNHL	NA	Profound	NA	NA	N
*Described by patients or guardians. #Imprecise breakpoints predicted by Bam file. 1A, Copy number loss contents. Contains protein-coding or other known functionally important elements. 2A,Complete overlap of an established HI gene/genomic region. 2C-1, Partial overlap with the 5’ end of an established HI gene and coding sequence is involved. 3A, 0-24 of protein-coding RefSeq genes wholly or part…

## Sheet: S9
Supplemental Table 9. Summary of clinical and genetics data of females with heterozygous POU3F4 variants
No.	Sample ID	Relation to proband	Gender	Test age	POU3F4 variant	Hearing statue	Temporal bone CT
1	HL-004036-m	Mother	Female	50y	NM_000307.5:c.856G>T;NP_000298.3:p.(Glu286Ter) heterozygous	Right: severe SNHL; Left: mild SNHL	No typical IP-Ⅲ
2	HL-001730-m	Mother	Female	54y	NM_000307.5:c.962T>A;NP_000298.3:p.(Val321Glu) heterozygous	Right: severe mixed HL; Left: moderate SNHL	No typical IP-Ⅲ
3	HL-009743-m	Mother	Female	50y	NM_000307.5:c.232C>T;NP_000298.3:p.(Gln78Ter) heterozygous	Bilateral mild SNHL	No typical IP-Ⅲ
4	HL-009743-a	Aunt	Female	60y	NM_000307.5:c.232C>T;NP_000298.3:p.(Gln78Ter) heterozygous	Right: mild SNHL;Left: profound mixed HL	No typical IP-Ⅲ
5	HL-009743-s	Cousin sister	Female	29y	NM_000307.5:c.232C>T;NP_000298.3:p.(Gln78Ter) heterozygous	Normal hearing	No typical IP-Ⅲ
6	HL-011656-m	Mother	Female	41y	NM_000307.5:c.844C>T;NP_000298.3:p.(Arg282Trp) heterozygous	Normal hearing	No typical IP-Ⅲ
7	HL-019368-m	Mother	Female	29y	NM_000307.5:c.763T>C;NP_000298.3:p.(Trp255Arg) heterozygous	Normal hearing	NA
8	HL-0021720-m	Mother	Female	47y	NM_000307.5:c.929C>A;NP_000298.3:p.(Ser310Ter) heterozygous	Normal hearing	NA
SNHL, sensorineural hearing loss; IP-Ⅲ, incomplete partition type Ⅲ

## Sheet: S10
Supplemental Table 10. Repetitive elements located in both ends of the deletion breakpoint
HGVS_Genomic_GRCh37	Repetitive Element in Centromere End	Comosomal Locations of Repetitive Elements	Repetitive Element in Telomere End	Comosomal Locations of Repetitive Elements
NC_000023.10:g.82754694-82763855del	N	-	N	-
NC_000023.10:g.82743558-82763607del	LTR50	NC_000023.10:g.82743361-82743945	N	-
NC_000023.10:g.82763313-82777257del	N	-	Eulor8	NC_000023.10:g.82777023-82777352
NC_000023.10:g.82732296-83037847delinsT	L1PA15	NC_000023.10:g.82728163-82733483	MER11A	NC_000023.10:g.83037388-83038399
NC_000023.10:g.82697200-82823100del	L1PA4	NC_000023.10:g.82696743-82698081	L1PA2	NC_000023.10:g.82822945-82823933
NC_000023.10:g.82267902-82771732del	HUERS-P3-int	NC_000023.10:g.82263271-82269334	N	-
NC_000023.10:g.82711029-82767133delins9	L2b	NC_000023.10:g.82710962-82711073	N	-
NC_000023.10:g.82521444-82966045del	L1PA11	NC_000023.10:g.82521004-82521921	L1M3b	NC_000023.10:g.82965222-82966076
NC_000023.10:g.82043507-82854212del	L1PA6	NC_000023.10:g.82043283-82049463	(TA)n	NC_000023.10:g.82853993-82854248
NC_000023.10:g.82740674-83305469delins12	L1MA4	NC_000023.10:g.82738607-82741574	L1MD1	NC_000023.10:g.83304772-83307681
NC_000023.10:g.82722659-83517611del	L1MEg	NC_000023.10:g.82722481-82724078	L1PA6	NC_000023.10:g.83517035-83517702
NC_000023.10:g.82473841-83908624del	L1MB1	NC_000023.10:g.82473569-82475692	AluSz	NC_000023.10:g.83908362-83908666
NC_000023.10:g.82659442-83953899del	MSTB2	NC_000023.10:g.82659218-82659683	N
NC_000023.10:g.81299432-83512874del	THE1B-int	NC_000023.10:g.81299001-81300377	N
NC_000023.10:g.82364967-84226187del	L1MD2	NC_000023.10:g.82364925-82365575	L1PA8A	NC_000023.10:g.84224155-84227112
NC_000023.10:g.80551315-85061186del	MSTA-int	NC_000023.10:g.80551135-80551472	L1PREC2	NC_000023.10:g.85059260-85064074
NC_000023.10:g.82318260-85373609del	L1HS	NC_000023.10:g.82314614-82320645	L1PA3	NC_000023.10:g.85368335-85374352
NC_000023.10:g.81841279-89668337del	N	-	L1M1	NC_000023.10:g.89666675-89671643
NC_000023.10:g.82398115-92930582del	L1MB4	NC_000023.10:g.82396522-82398881	L1ME4a	NC_000023.10:g.92930197-92930713
NC_000023.10:g.79225792-82221570del	L1PB3	NC_000023.10:g.79223798-79226526	MER3	NC_000023.10:g.82221538-82221697
NC_000023.10:g.81084311-81996054del	N	-	(TA)n	NC_000023.10:g.81995751-81996157
NC_000023.10:g.81107445-81970456del	MSTA	NC_000023.10:g.81107267-81107684	N	-
NC_000023.10:g.81238966-81935040del	L1PA7	NC_000023.10:g.81236903-81243189	MLT1A0	NC_000023.10:g.81934847-81935050
NC_000023.10:g.81759355-82015085del	MSTA	NC_000023.10:g.81759339-81759757	N	-
NC_000023.10:g.81805114-81878169del	L1PA3	NC_000023.10:g.81801962-81808021	L1PA11	NC_000023.10:g.81877767-81878354
NC_000023.10:g.81839469-82004842del	N	-	MIRb	NC_000023.10:g.82004683-82004852
